# Supplementary material for: Transcriptomic regulations of heat stress response in the liver of lactating dairy cows
Source: BMC Genomics. 2023 Jul 20;24:410. doi: 10.1186/s12864-023-09484-1 (PMC10360291; doi:10.1186/s12864-023-09484-1)
Supplement: Supplementary file 2 — Supplementary Material 2 [file 12864_2023_9484_MOESM2_ESM.xlsx]

## Sheet: HS vs TN
gene	baseMean	log2FoldChange	lfcSE	stat	pvalue	FDR
DIO1	3631.44	-2.47314	0.294742	-8.39086	4.8259e-17	7.03748e-13
COX1	927399	-2.33055	0.280264	-8.31557	9.13128e-17	7.03748e-13
HAMP	5343.74	2.49721	0.316826	7.88196	3.22297e-15	1.65596e-11
PDYN	54.7824	-4.87679	0.692205	-7.0453	1.85067e-12	6.1273e-09
LOC616364	125.427	-3.37653	0.479938	-7.03535	1.98757e-12	6.1273e-09
UNC5C	180.468	-3.69603	0.529033	-6.98638	2.82073e-12	7.24645e-09
C18H19orf81	45.6896	8.95058	1.29708	6.90054	5.18037e-12	1.11038e-08
LOC511161	3519.14	2.40142	0.34877	6.88539	5.76298e-12	1.11038e-08
LOC101905630	4092.63	2.4652	0.359732	6.8529	7.237e-12	1.23946e-08
NUP62	1473.88	-2.11093	0.316619	-6.66708	2.60938e-11	3.8654e-08
LOC107132300	106.214	-2.93792	0.441201	-6.65892	2.75849e-11	3.8654e-08
C20H5orf49	150.931	4.03814	0.616016	6.55526	5.5546e-11	7.13488e-08
ND6	19261.5	-1.95727	0.306982	-6.37585	1.81948e-10	2.15734e-07
TEX12	331.692	-2.61532	0.411715	-6.35225	2.12183e-10	2.33614e-07
HBB	107.696	-4.0602	0.643923	-6.30541	2.87436e-10	2.95369e-07
FOXA3	577.697	2.06495	0.341475	6.04714	1.4744e-09	1.4204e-06
LOC531557	228.435	-2.46082	0.409496	-6.00937	1.86242e-09	1.68866e-06
A2M	5699.25	2.6707	0.452908	5.89677	3.70675e-09	3.17422e-06
COX2	133020	-1.60408	0.279729	-5.73442	9.78442e-09	7.93774e-06
ID1	1848.93	1.92081	0.335621	5.72317	1.04556e-08	8.05814e-06
LOC107132464	98.6078	3.65151	0.645585	5.65612	1.54837e-08	1.1365e-05
CYTB	145057	-1.41568	0.250832	-5.64393	1.66216e-08	1.16457e-05
INMT	494.704	2.51209	0.450666	5.57417	2.48708e-08	1.66677e-05
LOC104974754	36.3943	-6.11367	1.10082	-5.55374	2.79625e-08	1.79521e-05
HSPH1	701.649	1.59217	0.287167	5.54441	2.94948e-08	1.79521e-05
GPC3	5312.79	2.42784	0.438253	5.5398	3.02811e-08	1.79521e-05
FAM19A4	95.2532	-2.79174	0.506097	-5.51621	3.4639e-08	1.9775e-05
WFDC2	793.728	2.45862	0.448385	5.48327	4.17524e-08	2.29847e-05
LOC112441815	200.979	2.56035	0.467853	5.47255	4.43603e-08	2.35783e-05
FAM101A	155.304	2.07159	0.384493	5.38785	7.13048e-08	3.66364e-05
INHBE	411.384	1.8541	0.346753	5.34703	8.94111e-08	4.16605e-05
DNAJB1	1290.41	1.49815	0.280296	5.34489	9.04736e-08	4.16605e-05
HSPA6	46.305	2.92523	0.547712	5.34081	9.25333e-08	4.16605e-05
NT5C	692.713	-1.44129	0.269959	-5.33892	9.34998e-08	4.16605e-05
HSPA1A	4881.4	2.06263	0.386491	5.33681	9.4597e-08	4.16605e-05
LOC101906383	120.109	2.93744	0.554222	5.30011	1.1573e-07	4.95518e-05
MIR122	194.356	-1.92761	0.369371	-5.21862	1.80256e-07	7.50939e-05
ND1	141986	-1.55139	0.299751	-5.1756	2.27185e-07	9.21533e-05
ND5	21703	-1.60697	0.311973	-5.15101	2.59082e-07	0.000102397
ND3	62048.9	-1.54522	0.302657	-5.10552	3.2988e-07	0.000127119
PPP1R1A	208.208	-2.80978	0.555808	-5.05531	4.29693e-07	0.000161544
SLC17A9	186.481	1.84674	0.365857	5.04771	4.47135e-07	0.000164099
OAF	1057.64	1.38509	0.280031	4.9462	7.5675e-07	0.000271269
SULT1C4	2164.35	1.6344	0.331401	4.93178	8.14827e-07	0.000285449
GADD45G	680.655	-1.88713	0.388868	-4.85289	1.21678e-06	0.000416788
LOC107131798	199.453	-2.45992	0.51201	-4.80444	1.55185e-06	0.000520003
LOC100335780	7093.45	-1.57382	0.32918	-4.78101	1.74413e-06	0.000571999
ND4L	4924.7	-1.24233	0.261958	-4.74247	2.11131e-06	0.000677994
LMOD2	26.2654	7.18088	1.52085	4.72163	2.33968e-06	0.000732829
KCNT2	71.4391	2.86988	0.608232	4.71839	2.37715e-06	0.000732829
IL17B	64.7008	-3.0464	0.647236	-4.70678	2.51663e-06	0.000760615
PLPPR2	453.302	-1.58036	0.337754	-4.67902	2.88254e-06	0.000854452
COX3	204884	-1.19179	0.255141	-4.6711	2.99596e-06	0.000871315
ACACA	1546.86	-2.08568	0.447068	-4.66525	3.08238e-06	0.00087985
RNF39	108.842	2.60961	0.559949	4.66044	3.15529e-06	0.000884284
ETNK2	5752.7	1.2798	0.276628	4.62643	3.72026e-06	0.001024
ND4	109246	-1.13952	0.247309	-4.60768	4.07194e-06	0.00110114
CRYAB	1733.27	2.16575	0.477349	4.53704	5.7048e-06	0.0015161
PDIA4	3256.4	1.59127	0.352032	4.52025	6.17662e-06	0.00161367
SLC11A1	284.883	1.56688	0.350242	4.4737	7.68783e-06	0.001975
ARHGEF19	1716.99	-1.65522	0.371033	-4.46111	8.1535e-06	0.00203132
RORC	2748.88	-1.39703	0.313323	-4.45876	8.24356e-06	0.00203132
DOCK6	1582.75	-1.67986	0.376883	-4.45723	8.30238e-06	0.00203132
APOC2	4600.99	1.3358	0.300737	4.44175	8.92295e-06	0.00214904
BMPER	191.361	1.63617	0.369017	4.43388	9.25537e-06	0.0021948
LOC101902124	75.9868	-1.99213	0.451575	-4.41151	1.02653e-05	0.0023974
LOC104976804	62482.7	-1.56969	0.358294	-4.38101	1.1813e-05	0.00270421
LOC101905593	277.617	-1.33664	0.305249	-4.37887	1.19298e-05	0.00270421
INSIG1	6155.6	-1.1937	0.273132	-4.37043	1.24001e-05	0.00277007
LINGO4	336.572	-1.72307	0.394678	-4.36577	1.26676e-05	0.0027894
LOC112442610	873.766	-1.56348	0.360035	-4.34258	1.40818e-05	0.00305713
HMOX1	2745.19	1.56112	0.360159	4.33453	1.46071e-05	0.00312714
SSC4D	163.473	-1.90203	0.439745	-4.32531	1.52317e-05	0.0031972
LOC112441460	40.3515	-3.92919	0.908774	-4.32362	1.53492e-05	0.0031972
P2RY14	39.2202	3.45267	0.799327	4.31947	1.56408e-05	0.00321449
SPATA20	1953.14	-1.32498	0.308278	-4.298	1.72348e-05	0.0034955
RAPGEFL1	68.9877	-2.41254	0.564557	-4.27332	1.92581e-05	0.00385513
ENTPD4	789.67	-1.24278	0.292127	-4.25423	2.09772e-05	0.00414541
PRSS2	225.003	7.23827	1.70357	4.24889	2.14832e-05	0.00419168
TTLL3	291.17	-1.59817	0.377628	-4.23212	2.31502e-05	0.00445472
SDC1	1007.89	1.37413	0.324884	4.22961	2.34094e-05	0.00445472
HSPB1	9838.33	1.43863	0.34095	4.21946	2.44883e-05	0.00460321
HAO2	9084.19	-1.11687	0.265418	-4.20795	2.57695e-05	0.00478568
INSL3	9.22532	6.65023	1.58182	4.20415	2.62065e-05	0.0048089
SAA3	833.714	3.58005	0.85287	4.19765	2.69694e-05	0.00489067
HSP90AA1	8078.28	1.40365	0.337823	4.15497	3.25328e-05	0.00583094
AZGP1	6526.02	1.7744	0.429456	4.13173	3.60048e-05	0.00637907
LOC785762	11806.5	-1.1984	0.291214	-4.11521	3.86832e-05	0.00677572
PDZK1IP1	256.535	2.16361	0.526446	4.10985	3.95921e-05	0.006857
TGM3	132.782	1.51922	0.370798	4.09715	4.18271e-05	0.00708979
C18H16orf70	728.83	-1.84374	0.45032	-4.09429	4.23459e-05	0.00708979
ATP6	187645	-1.00824	0.246294	-4.09364	4.24649e-05	0.00708979
LOC107132344	106.295	-1.85121	0.452402	-4.09195	4.27761e-05	0.00708979
ASB15	40.7933	3.05242	0.748816	4.07633	4.57515e-05	0.00746424
LOC100848815	538.074	-6.15545	1.51052	-4.07505	4.60038e-05	0.00746424
MROH1	1144.44	-1.25868	0.309161	-4.07127	4.67584e-05	0.00750764
FKBP4	4296.29	1.33667	0.329321	4.05888	4.9309e-05	0.00783556
LOC101906008	129.839	1.55161	0.383312	4.0479	5.16799e-05	0.0081285
UGP2	1451.69	1.18079	0.29262	4.03525	5.45443e-05	0.00849239
LOC100336921	28.0331	-2.73515	0.679809	-4.02341	5.73613e-05	0.0088219
CYS1	167.258	-1.7535	0.436021	-4.0216	5.78054e-05	0.0088219
SLC26A10	246.739	-1.31496	0.327955	-4.00958	6.08272e-05	0.00919207
INHBC	55.6749	2.13659	0.534586	3.99672	6.42272e-05	0.00961163
DAP	2313	1.09022	0.273112	3.99186	6.55569e-05	0.00971629
UBE2L6	1358.15	1.19898	0.300995	3.9834	6.79374e-05	0.00997321
SLC26A6	338.594	-1.53451	0.385792	-3.97756	6.9625e-05	0.0101245
PLOD1	994.904	1.05002	0.264686	3.96706	7.27657e-05	0.0104823
S100A9	210.958	1.54495	0.392169	3.9395	8.16527e-05	0.0116536
MARCO	2567.57	1.48439	0.377572	3.93142	8.44467e-05	0.0119418
LOC509911	144.575	-2.3529	0.599802	-3.92279	8.75302e-05	0.0122654
CD82	646.119	1.33042	0.340641	3.90564	9.39782e-05	0.0130099
HYKK	333.881	-1.67221	0.42831	-3.90422	9.45316e-05	0.0130099
BORA	489.588	-1.2936	0.332462	-3.89098	9.98397e-05	0.0136188
ACSM5	1147.22	-1.18398	0.304566	-3.88744	0.000101307	0.0136977
DNAJA1	1094.12	1.36726	0.352795	3.87552	0.000106396	0.0142608
CDKL4	188.703	-1.71094	0.44289	-3.86313	0.000111941	0.0148747
RUNDC3B	52.824	-1.81618	0.470593	-3.85934	0.000113691	0.0149781
SGSM2	264.597	-1.91477	0.499567	-3.83286	0.000126664	0.0165458
C11H9orf16	553.183	1.35726	0.354463	3.82906	0.000128634	0.0166619
CALR	8491.7	1.18558	0.309823	3.82664	0.000129904	0.0166837
S100A12	611.978	1.76269	0.460878	3.82463	0.000130967	0.0166837
MMP11	202.781	-1.60772	0.420709	-3.82145	0.000132668	0.0167618
SPIDR	586.529	1.93712	0.507195	3.81928	0.000133841	0.0167726
ITIH4	60660.4	1.83009	0.480819	3.80618	0.000141128	0.0175432
CHCHD6	76.4742	1.87101	0.494222	3.78578	0.00015323	0.0187626
CHIA	5337.79	1.29059	0.340926	3.78554	0.000153373	0.0187626
LOC101903385	185.903	-1.8493	0.489163	-3.78055	0.000156483	0.0189924
KPTN	179.857	1.31541	0.34824	3.7773	0.000158539	0.0190916
LOC112441662	53.6109	-2.52981	0.670711	-3.77183	0.000162053	0.0193634
CACNG4	47.6572	2.95398	0.784965	3.7632	0.00016775	0.01989
TRIM31	51.1034	2.71764	0.723323	3.75715	0.000171856	0.0202213
SERPINF2	16148.3	1.43637	0.384486	3.73581	0.000187111	0.0218495
PKD2L1	26.727	-2.94105	0.787964	-3.73246	0.000189616	0.0219755
APOA4	2659.64	1.08655	0.291344	3.72943	0.000191915	0.0220759
TMEM131L	470.536	-1.35546	0.366402	-3.69937	0.000216135	0.0246631
APOBEC2	72.8406	1.78838	0.483652	3.69765	0.000217606	0.0246631
LOC112449297	400.713	-1.40595	0.380553	-3.6945	0.000220321	0.0247366
LSM4	692.177	1.35867	0.367887	3.69318	0.000221465	0.0247366
ANGPTL8	4321.79	-1.22225	0.331189	-3.6905	0.000223814	0.0248192
SERF2	6382.39	1.03123	0.280483	3.67662	0.00023634	0.0260211
CSAD	1515.26	-1.54927	0.423613	-3.65728	0.000254908	0.0278663
SH3D21	432.588	-1.60757	0.44034	-3.65075	0.000261473	0.0282542
ATOH8	737.727	1.06612	0.29208	3.65012	0.000262122	0.0282542
CCDC9B	316.85	-1.45802	0.400719	-3.6385	0.000274228	0.0293538
SEC14L3	138.941	-1.48475	0.408341	-3.63605	0.000276853	0.0294304
LOC112448014	288.629	-1.4305	0.394748	-3.62384	0.000290265	0.0303439
LOC112442408	10849.3	1.15817	0.319652	3.62323	0.000290951	0.0303439
CXCL3	1456.96	-1.66857	0.460668	-3.62207	0.000292259	0.0303439
ERRFI1	4276.43	-0.977721	0.270005	-3.62113	0.000293321	0.0303439
PCSK1N	42.0399	2.23742	0.620268	3.60717	0.000309549	0.0318093
PHLDA1	145.096	1.40878	0.391051	3.60255	0.000315113	0.0321665
NGEF	2304.08	-1.38524	0.384844	-3.59949	0.000318839	0.0323026
VWCE	1519.53	-1.13654	0.315955	-3.59715	0.000321721	0.0323026
CCDC159	119.292	-1.44428	0.401599	-3.59633	0.000322732	0.0323026
TPP1	455.724	1.09115	0.304484	3.58359	0.000338908	0.0336887
KCNA4	9.21626	-5.69261	1.58922	-3.58202	0.000340952	0.0336887
LOC112449549	417.517	-1.02559	0.286743	-3.57667	0.000348001	0.0341662
ST6GAL1	2124.13	1.316	0.368199	3.57416	0.000351359	0.0342776
CREB3L3	1321.99	0.986995	0.276428	3.57053	0.000356256	0.0345366
AHSA1	1023.57	1.02244	0.28733	3.55841	0.000373112	0.0357771
ITPKA	128.48	1.56569	0.440049	3.558	0.000373693	0.0357771
LOC104972351	20.9298	-3.42752	0.965215	-3.55105	0.000383704	0.0365087
DSP	757.479	1.05568	0.297884	3.54392	0.00039423	0.0372801
ST7	161.135	1.25647	0.355161	3.53774	0.000403565	0.0377328
CLDN4	136.236	1.58573	0.448543	3.53529	0.000407331	0.0377328
SDF2L1	818.694	1.26889	0.358973	3.53478	0.000408115	0.0377328
PRAP1	1861.63	-3.84714	1.08851	-3.53433	0.000408809	0.0377328
FAM20A	928.098	1.05409	0.298818	3.52755	0.000419427	0.0384824
CHRM1	31.4181	2.69292	0.76756	3.50841	0.000450792	0.0411154
WWC1	500.597	1.26241	0.360465	3.50218	0.000461471	0.0417343
LOC112444279	2535.27	-1.21314	0.346482	-3.5013	0.000462993	0.0417343
H1F0	778.692	-1.00347	0.286907	-3.49755	0.000469544	0.0419504
WNT2	177.433	-1.45062	0.41484	-3.49682	0.000470833	0.0419504
DHRS12	1335.58	-0.973888	0.27902	-3.49039	0.000482317	0.0427266
BICDL1	172.268	-1.58718	0.455238	-3.48648	0.000489417	0.0431078
MOGAT1	1592.63	1.18927	0.341406	3.48346	0.000494984	0.0433504
PFKFB2	433.989	-1.43411	0.412283	-3.47846	0.000504296	0.0439165
LOC100847382	164.987	1.38231	0.397803	3.47487	0.000511096	0.0442586
CLDN7	1491.74	1.09673	0.316067	3.46994	0.000520583	0.0448283
PCDH19	563.078	1.1637	0.336526	3.45798	0.000544245	0.0464881
C6	7574.43	1.28348	0.371251	3.45717	0.000545889	0.0464881
NR1D1	338.922	1.4527	0.421724	3.44468	0.000571737	0.0484217
ULK1	3095.94	-1.11124	0.323064	-3.43968	0.000582408	0.0487306
CHL1	396.045	-1.29692	0.377462	-3.4359	0.000590591	0.0487306
AGT	2468.68	1.30589	0.380321	3.43365	0.000595506	0.0487306
BOSTAUV1R414	6.99395	-6.29891	1.83456	-3.43348	0.000595895	0.0487306
UROS	380.427	-1.29249	0.376533	-3.43261	0.000597801	0.0487306
MIR2887-1	25822.6	3.19009	0.929445	3.43226	0.000598583	0.0487306
CPXM1	96.3502	-1.61918	0.471783	-3.43204	0.000599056	0.0487306
HACD3	2856.24	1.14701	0.334278	3.43131	0.000600676	0.0487306
NAV3	334.959	-1.09794	0.320403	-3.42676	0.000610836	0.0492955
LOC781339	6.88848	6.22989	1.81918	3.42456	0.000615791	0.0494365
ASCL1	2941.01	-1.12789	0.329534	-3.42268	0.00062008	0.0495229
NEDD4L	1134.21	-1.24382	0.363689	-3.42002	0.00062617	0.0497515
SLC7A2	1615.46	1.07329	0.314142	3.41657	0.000634143	0.0499835
ZKSCAN5	1415.14	-1.09398	0.320255	-3.41596	0.000635576	0.0499835
THOP1	3024.57	0.922391	0.270617	3.40848	0.00065327	0.0511142
LOC506408	417.185	-1.09928	0.323367	-3.39948	0.00067515	0.0525594
ATP8	651.44	-1.18269	0.348179	-3.39678	0.000681833	0.0528129
SERP1	830.372	1.14664	0.337801	3.39443	0.000687712	0.053002
KCNIP4	34.1738	-2.953	0.873081	-3.38227	0.000718892	0.0550667
GPR174	207.334	-1.126	0.333017	-3.38122	0.000721647	0.0550667
CPT1B	149.688	1.50124	0.445319	3.37115	0.000748546	0.0568224
CDH1	73.6754	1.79258	0.531943	3.36987	0.000752029	0.0568224
IQGAP2	4973.38	1.06589	0.316915	3.36334	0.000770052	0.0579004
USH1C	14.7263	-3.87747	1.15432	-3.35909	0.000782002	0.0584357
LECT2	12845.2	1.39033	0.414022	3.35812	0.000784754	0.0584357
CDK3	1616.52	-1.15791	0.345473	-3.35168	0.000803232	0.0589764
NUCB1	1580.77	1.04177	0.310822	3.35164	0.00080334	0.0589764
RGMB	110.122	1.51676	0.452548	3.35159	0.000803493	0.0589764
ND2	56636.4	-1.02777	0.306888	-3.349	0.00081103	0.0592475
CYP4B1	29.9847	-3.16124	0.945856	-3.3422	0.000831183	0.0604333
HSP90B1	8118.37	1.11595	0.334095	3.34021	0.000837164	0.0605824
ZNF304	255.113	-1.07453	0.321907	-3.33802	0.000843789	0.0607765
HAVCR2	119.504	-1.26779	0.380288	-3.33376	0.000856793	0.0614261
KYAT1	2715.48	-1.28282	0.385793	-3.32515	0.000883706	0.0630622
PRR16	89.3063	1.62775	0.491004	3.31514	0.00091596	0.0650627
SPON2	15012.3	0.879492	0.265895	3.30767	0.000940746	0.0665168
PIEZO2	6.70271	-6.2385	1.88825	-3.30384	0.000953689	0.067124
COX7B2	15.6108	-4.63441	1.40414	-3.30052	0.000965052	0.0676151
LOC784458	37.933	-2.59655	0.788286	-3.29391	0.00098803	0.0689118
LOC513508	481.587	-1.13849	0.346105	-3.28944	0.00100386	0.0694864
CMYA5	418.478	1.2564	0.382066	3.28844	0.00100744	0.0694864
DAB1	721.169	1.22542	0.372719	3.28778	0.00100979	0.0694864
LAG3	58.8014	-1.78626	0.544463	-3.28078	0.00103521	0.0709184
AXIN2	137.451	-1.19763	0.365377	-3.2778	0.00104618	0.0713531
LOC101902701	61.5576	1.64836	0.503256	3.27538	0.00105519	0.0714582
GSTO1	274.319	1.48213	0.452573	3.2749	0.00105699	0.0714582
AUTS2	1075.89	-0.906607	0.277153	-3.27114	0.00107113	0.0718625
MCFD2	2596.66	1.15346	0.352651	3.27084	0.0010723	0.0718625
LOC112444185	248.005	1.308	0.400962	3.26214	0.00110573	0.0737822
CLU	21196.4	1.2205	0.374589	3.25822	0.00112112	0.0743233
LOC112447869	5.92745	-6.056	1.85876	-3.25808	0.00112168	NA
DYNLT1	487.236	0.946526	0.290557	3.25763	0.00112348	0.0743233
MTMR12	224.001	-1.07843	0.331503	-3.25315	0.00114132	0.0749373
FKBP5	452.14	1.37267	0.421989	3.25286	0.00114249	0.0749373
LOC104971273	97.2235	-1.38382	0.426662	-3.24337	0.00118124	0.0770069
LOC112442335	159.77	-1.64319	0.506734	-3.2427	0.00118403	0.0770069
PNPLA3	32.6734	-2.87745	0.888989	-3.23677	0.00120892	0.0782952
LOC101902283	310.647	-1.36139	0.422287	-3.22384	0.00126484	0.081259
SQOR	1733.37	1.12725	0.349669	3.22375	0.00126522	0.081259
ABCA1	1856.06	0.980157	0.304483	3.21908	0.00128601	0.0822516
SGK1	1633.9	-0.99942	0.310791	-3.21573	0.00130115	0.0822571
LOC112449284	24.1902	-2.4475	0.761163	-3.21548	0.00130228	0.0822571
MN1	42.9039	-1.90941	0.594067	-3.21413	0.00130841	0.0822571
ZNF653	187.473	-1.12846	0.351159	-3.21352	0.0013112	0.0822571
SNPH	121.824	2.06994	0.644204	3.21317	0.00131278	0.0822571
LOC100848575	126.599	-1.24025	0.387506	-3.2006	0.00137142	0.0852914
PTPRD	61.9779	-1.42032	0.443793	-3.20042	0.00137228	0.0852914
LOC112444206	201.78	-1.56959	0.490751	-3.19834	0.00138222	0.0855642
NQO2	3464.91	-0.848084	0.265495	-3.19435	0.00140148	0.0864096
PCDH1	568.97	0.91164	0.285675	3.19118	0.00141694	0.0870148
LOC104972957	12.0854	-4.50958	1.41579	-3.1852	0.00144652	0.0884785
ATF5	5789.44	-0.87222	0.274533	-3.17711	0.0014875	0.0906259
FABP1	28488.7	-1.21097	0.382013	-3.16997	0.00152456	0.0922091
IDO1	319.554	-0.993685	0.313485	-3.1698	0.00152545	0.0922091
GJB1	4288.7	1.28886	0.406772	3.1685	0.00153226	0.0922586
ADCY1	11.3632	3.90754	1.23476	3.16462	0.00155286	0.092847
DGAT2	643.222	1.22752	0.387918	3.16439	0.00155408	0.092847
BCO2	304.787	-1.1606	0.368006	-3.15374	0.00161191	0.0959307
RFC1	1392.32	-1.23958	0.393355	-3.15131	0.00162543	0.0962052
QSOX1	4851.02	1.05677	0.335412	3.15066	0.00162901	0.0962052
FOLR3	438.074	1.61014	0.511475	3.14803	0.00164372	0.0967036
TMEM8B	137.989	1.16575	0.370499	3.14644	0.00165269	0.0968617
ANXA9	222.516	1.22621	0.389941	3.1446	0.00166315	0.0971055
HTR2B	52.652	2.04217	0.649755	3.14298	0.00167235	0.0972739
SPSB1	2426.7	0.968398	0.308247	3.14163	0.00168009	0.097357
CA8	60.9248	-1.50377	0.479277	-3.13759	0.00170343	0.0983397
LOC107133155	6620.58	1.305	0.416353	3.13436	0.00172232	0.0990592
RTCB	208.164	1.15266	0.367992	3.1323	0.00173444	0.0993856
ANXA6	6520.23	0.979484	0.312881	3.13054	0.00174488	0.0996133
PROCR	59.9774	-1.53611	0.491908	-3.12277	0.00179159	0.101855
CCNE2	168.621	-1.29888	0.416065	-3.12182	0.00179736	0.101855
ESPN	775.455	1.05758	0.339214	3.11772	0.00182255	0.102904
LOC100336868	343.897	1.17673	0.378243	3.11103	0.00186436	0.104458
APOA5	7594.9	1.0295	0.330932	3.1109	0.00186517	0.104458
LOC107132251	207.911	-1.4585	0.468961	-3.11007	0.00187041	0.104458
KRT8	2738.29	1.223	0.394058	3.10362	0.00191172	0.10638
NAA50	332.101	1.02004	0.328825	3.10206	0.00192181	0.106557
LOC112447832	139.606	1.30613	0.421376	3.09968	0.00193729	0.10703
POLE3	640.223	1.03721	0.334996	3.09618	0.0019603	0.107619
NR4A2	21.834	-2.71834	0.878034	-3.09594	0.00196192	0.107619
PSCA	47.4149	-1.82132	0.589343	-3.09042	0.00199874	0.10925
CDK4	502.662	0.891623	0.288913	3.08613	0.00202781	0.110448
ASPH	455.868	1.07808	0.349569	3.08403	0.00204219	0.110839
CHID1	2012.48	0.909618	0.29512	3.0822	0.00205477	0.110881
HSPBP1	307.234	0.938571	0.304601	3.08132	0.00206088	0.110881
AREL1	1403.26	-0.996862	0.32364	-3.08015	0.00206896	0.110881
LOC781004	2149.88	1.34468	0.43662	3.07975	0.00207174	0.110881
KLRF1	20.0366	-2.47358	0.805584	-3.07054	0.00213671	0.113963
FAM110C	387.358	0.868388	0.282953	3.06902	0.00214765	0.113972
MGAM	1356.84	-0.980604	0.319576	-3.06846	0.00215168	0.113972
LOC101902468	42.1664	-1.85846	0.606481	-3.06433	0.00218158	0.115157
RN18S1	64380.8	1.21099	0.39532	3.06332	0.00218898	0.115157
CD70	44.6727	-2.21998	0.725415	-3.06029	0.00221125	0.115933
SPRY3	232.895	-1.27103	0.415525	-3.05886	0.00222178	0.11609
LOC112445172	5.32218	-5.90672	1.93121	-3.05856	0.00222404	NA
ACADSB	194.874	1.01294	0.331828	3.05262	0.00226856	0.118083
PRAF2	229.372	0.970944	0.318208	3.05129	0.0022786	0.118083
LAPTM4B	4089.5	1.17038	0.383639	3.05072	0.00228292	0.118083
C1S	32120.5	0.887717	0.291221	3.04825	0.00230175	0.11866
STIP1	1022.58	0.837186	0.274999	3.04432	0.00233205	0.119821
HAPLN3	121.702	1.9572	0.643198	3.04293	0.00234291	0.119979
TMEM177	60.0809	1.43085	0.470894	3.03858	0.00237693	0.121318
HHIPL1	420.33	1.09634	0.361135	3.03582	0.00239881	0.122031
GPR45	6.26675	5.08642	1.67588	3.03508	0.00240473	NA
CARD10	927.141	-1.07003	0.352648	-3.03427	0.00241121	0.122258
KDM8	83.3079	-1.36841	0.451376	-3.03165	0.0024322	0.122918
PEX10	2197.96	-0.927024	0.305971	-3.02978	0.00244733	0.123278
SMAD6	313.043	1.0153	0.335322	3.02784	0.00246306	0.123667
LHX6	111.819	-1.18799	0.392822	-3.02426	0.00249243	0.124735
TENT5C	229.061	0.983079	0.325561	3.01965	0.00253067	0.126239
GIMAP7	1264.21	-0.7812	0.259023	-3.01595	0.00256172	0.127151
BSPRY	44.0131	1.97371	0.654518	3.01551	0.00256545	0.127151
LOC101906110	13.388	3.29138	1.09353	3.00986	0.00261368	0.129126
HMGB3	82.242	-1.43384	0.476711	-3.00777	0.00263171	0.129601
LOC101902809	91.6701	-1.85844	0.618237	-3.00603	0.00264682	0.12993
LOC112442625	95.8368	-1.47997	0.493109	-3.00131	0.00268817	0.131541
GPX3	9151.53	4.0662	1.35673	2.99706	0.00272601	0.132868
BBS7	73.2385	-1.66055	0.554195	-2.99633	0.00273252	0.132868
EEF1D	6299.74	0.772958	0.258164	2.99406	0.00275291	0.133438
PFKFB1	3920.56	-0.945991	0.316088	-2.99281	0.00276419	0.133565
LOC101905651	57.8621	-1.56147	0.5221	-2.99074	0.002783	0.134053
ARID4B	512.293	-0.922151	0.309001	-2.98429	0.00284233	0.136485
SOX5	325.816	-0.948647	0.318423	-2.97921	0.00288996	0.138341
DCAF6	699.717	-0.922031	0.3097	-2.97718	0.00290915	0.138829
LOC112443021	9.04277	4.00466	1.34933	2.9679	0.00299844	0.142648
OST4	765.19	0.983028	0.331671	2.96386	0.00303806	0.144028
ASMT	15.5527	-3.9142	1.3211	-2.96284	0.00304813	0.144028
TYSND1	729.687	0.865182	0.292084	2.9621	0.00305547	0.144028
GFPT1	554.591	0.771656	0.261127	2.9551	0.00312572	0.14689
LOC788150	11.5603	-4.29756	1.45516	-2.95331	0.00314383	0.147014
MPPE1	1999.93	-0.847707	0.287133	-2.95232	0.003154	0.147014
BANF1	1600.27	0.964547	0.32683	2.95122	0.00316523	0.147014
C9	27726.3	1.2066	0.408866	2.95109	0.0031665	0.147014
CD52	542.512	-0.799453	0.271087	-2.94907	0.00318737	0.147538
LOC112448166	349.511	-1.39013	0.471766	-2.94666	0.00321231	0.148247
LOC101903356	4.36608	5.57009	1.8915	2.9448	0.00323162	NA
MGST2	1813.61	0.922311	0.313439	2.94255	0.00325519	0.149624
TUFT1	84.0759	1.35874	0.461851	2.94195	0.00326156	0.149624
LOC100847159	7.60561	-4.03265	1.37123	-2.9409	0.00327261	0.149685
PLEKHH1	90.403	-1.53649	0.524677	-2.92844	0.00340666	0.154986
SLC5A12	45.8115	-1.9242	0.657111	-2.92826	0.00340861	0.154986
SRSF5	3418.67	-0.836079	0.286365	-2.91962	0.00350457	0.158461
MOGS	606.737	0.822724	0.2818	2.91953	0.0035056	0.158461
LOC104970537	1309.99	-1.05896	0.362916	-2.91793	0.00352364	0.158811
DIP2A	366.33	-1.13759	0.390907	-2.91012	0.00361289	0.162359
KRT18	4105.33	0.861683	0.296439	2.90678	0.00365168	0.163625
CTLA4	4.31425	-5.59265	1.9246	-2.90587	0.0036623	NA
APEX1	501.231	0.93066	0.320487	2.9039	0.00368549	0.164311
LOC790886	25124.8	1.13608	0.391347	2.90299	0.00369614	0.164311
MAP2K6	220.349	1.17924	0.40625	2.90275	0.00369898	0.164311
CHEK1	393.925	1.16343	0.401452	2.89806	0.00375479	0.166311
CAMK2G	316.201	-0.963347	0.333106	-2.89202	0.00382778	0.168957
HAPLN4	4.63138	5.66227	1.95811	2.8917	0.00383159	NA
GNAZ	897.786	1.2857	0.444677	2.89131	0.00383644	0.168957
GNMT	20.6826	2.98022	1.03339	2.88391	0.00392769	0.171622
MGC127133	309.207	3.59039	1.24508	2.88367	0.00393076	0.171622
GTPBP6	1101.95	-0.914348	0.317083	-2.88363	0.00393126	0.171622
MYOZ1	90.228	1.18744	0.411903	2.88281	0.0039415	0.171622
PHGDH	1899.09	0.931371	0.323445	2.87953	0.00398267	0.172745
MANF	845.6	1.01068	0.351054	2.87898	0.00398969	0.172745
FRZB	83.3106	-1.39504	0.484855	-2.87723	0.00401186	0.173218
WHRN	120.174	1.30732	0.454675	2.87529	0.00403654	0.173797
PAXBP1	2133.17	-0.874176	0.304835	-2.8677	0.00413461	0.177524
STBD1	2517.35	1.17306	0.409202	2.8667	0.00414773	0.177592
TPH1	938.355	1.14585	0.400022	2.86447	0.00417703	0.178351
UGT2A1	1183.33	1.10526	0.385999	2.86337	0.00419167	0.178482
HPGD	566.441	1.15321	0.402956	2.86187	0.00421153	0.178834
PALMD	325.2	0.826913	0.28905	2.86079	0.00422583	0.178948
MEA1	796.682	1.15529	0.404386	2.85691	0.00427791	0.180383
LOC112443139	94.2586	1.22976	0.430571	2.85612	0.00428858	0.180383
LARP1	420.625	-1.07611	0.376835	-2.85565	0.00429482	0.180383
MCF2L2	33.1036	-2.04555	0.716887	-2.85338	0.00432568	0.180723
CD151	1369.81	-1.00504	0.352235	-2.85333	0.00432638	0.180723
STRIP2	254.178	-1.25605	0.441079	-2.84768	0.00440396	0.183467
LOC615223	32.7749	-2.07267	0.728387	-2.84556	0.00443336	0.184194
LOC107131247	8.65659	5.54507	1.95042	2.84301	0.00446891	0.185172
SERTAD1	434.662	0.787799	0.277242	2.84156	0.00448935	0.185519
LOC112447802	212.238	-3.64848	1.28442	-2.84057	0.00450328	0.185598
RBM3	725.248	-1.01763	0.358607	-2.83774	0.00454346	0.186754
MRPL20	451.352	0.893005	0.314816	2.83659	0.00455984	0.186929
MRPL15	327.644	0.840517	0.296909	2.83089	0.0046419	0.189788
GLP1R	14.3157	-3.03877	1.07395	-2.82951	0.0046619	0.190102
DEPDC5	377.678	-0.852595	0.301524	-2.82762	0.00468961	0.190727
ASXL1	1411.9	-0.834484	0.295385	-2.82507	0.00472698	0.191741
LOC513969	22.5926	-1.98941	0.704655	-2.82323	0.0047542	0.192339
FEM1B	817.121	-0.988247	0.350273	-2.82136	0.004782	0.19274
NECTIN4	10.924	3.2222	1.14227	2.82089	0.00478911	0.19274
SPRN	162.202	-1.03511	0.36718	-2.81909	0.004816	0.192751
LOC112445187	13.2913	-2.94085	1.04355	-2.81812	0.00483057	0.192751
FOLR1	139.746	1.62477	0.576587	2.81791	0.00483366	0.192751
TYW3	131.088	1.02309	0.363118	2.81752	0.00483955	0.192751
LOC101906989	23.1559	-1.89817	0.673976	-2.81637	0.004857	0.192751
MT1E	4162.25	4.10353	1.45728	2.81588	0.00486441	0.192751
SELENBP1	2433.5	0.920531	0.327051	2.81464	0.00488324	0.193001
PDIA6	3882.33	0.811655	0.288663	2.81178	0.00492686	0.193735
LOC101903261	13.3759	-3.03548	1.07956	-2.81177	0.00492695	0.193735
EIF4EBP1	790.291	1.00314	0.357072	2.80936	0.00496406	0.194189
MYOM1	923.774	-1.33181	0.474134	-2.80894	0.00497052	0.194189
PSPC1	227.949	-0.938693	0.334225	-2.80856	0.00497629	0.194189
HYDIN	5.77992	4.9669	1.76925	2.80734	0.00499522	NA
ASL	12370	-0.876713	0.312795	-2.80283	0.00506559	0.196473
ADGRV1	37.782	-1.62158	0.578562	-2.80278	0.00506648	0.196473
ULBP13	7.75973	-4.34512	1.55052	-2.80236	0.00507306	0.196473
CHI3L2	35.651	2.38193	0.850908	2.79928	0.00512171	0.19786
SDF4	1806.9	0.903319	0.322804	2.79836	0.00513635	0.197929
MIR2887-2	8.0146	4.00332	1.43102	2.79753	0.00514946	0.19794
ACTN2	33.021	-1.82817	0.654016	-2.7953	0.0051851	0.198814
ABCD4	983.937	-0.80045	0.286492	-2.79397	0.00520649	0.199139
FCGR2A	39.243	-1.87431	0.67142	-2.79155	0.00524558	0.200137
SLC13A1	7.16055	-5.30572	1.90163	-2.79009	0.00526932	0.200546
FOXL1	5.26878	-4.86083	1.74299	-2.78879	0.00529057	NA
ITGA4	150.603	-1.06496	0.382422	-2.78477	0.00535651	0.202886
THRSP	461.462	-3.17608	1.14072	-2.78427	0.00536478	0.202886
LOC107131715	15.31	3.29857	1.18486	2.78394	0.00537027	0.202886
IL1R2	239.931	1.41917	0.510223	2.78148	0.00541113	0.203853
TXK	175.906	-1.02705	0.369403	-2.7803	0.0054308	0.203853
ARGLU1	1186.2	-0.798106	0.287086	-2.78002	0.00543554	0.203853
C1QTNF12	2055.49	0.703607	0.253554	2.77498	0.0055205	0.206527
LOC101905802	4.92672	-5.79134	2.08724	-2.77464	0.00552625	NA
PCSK5	567.509	0.978079	0.352562	2.77421	0.00553364	0.206527
C8H9orf3	1825.09	-0.729425	0.263145	-2.77195	0.00557215	0.207461
B4GALT7	134.592	1.04607	0.37766	2.76987	0.00560783	0.208287
BAG3	722.914	0.965209	0.348774	2.76743	0.00564994	0.208864
CPQ	213.106	1.29579	0.468232	2.7674	0.00565047	0.208864
CDAN1	443.549	-0.914007	0.330551	-2.7651	0.00569057	0.209682
SERINC2	782.468	0.831329	0.300735	2.76432	0.00570411	0.209682
ALDH18A1	287.576	0.833768	0.301675	2.76379	0.00571339	0.209682
RMND5B	341.502	-0.842257	0.304884	-2.76255	0.00573515	0.20998
ELAVL2	31.6462	-2.12951	0.771644	-2.7597	0.00578538	0.211317
GPR75	30.0715	1.84922	0.67059	2.7576	0.00582275	0.211807
HADHA	3375.28	0.8767	0.318019	2.75676	0.00583777	0.211807
TMED7	1025.82	0.905262	0.328394	2.75663	0.00584001	0.211807
SERPINE1	197.398	1.00114	0.363676	2.75285	0.00590791	0.213766
LOC101906676	95.0309	-1.23565	0.449539	-2.74871	0.00598309	0.215808
LDLRAD3	198.861	1.17278	0.426947	2.7469	0.00601617	0.215808
FRAT2	84.2007	1.09861	0.400117	2.74572	0.00603783	0.215808
TNFRSF10D	805.995	-0.952397	0.346907	-2.7454	0.00604374	0.215808
LOC107133343	299.75	3.27501	1.19296	2.74528	0.00604587	0.215808
ZNF598	682.343	-0.786846	0.286631	-2.74515	0.00604833	0.215808
LOC104969225	66.0948	1.40481	0.512064	2.74342	0.00608025	0.216446
LMNB2	229.996	0.848485	0.309566	2.74088	0.0061274	0.216979
LOC107131704	3.87095	-5.44277	1.98598	-2.7406	0.00613274	NA
TBL2	232.627	0.85632	0.312481	2.74039	0.00613662	0.216979
CLPTM1	651.242	0.983644	0.359069	2.73943	0.00615458	0.216979
LOC104969122	13.481	-3.22708	1.17881	-2.73757	0.00618946	0.216979
LOC112442981	6.79795	4.19871	1.53406	2.73699	0.00620034	0.216979
HIPK2	15.8431	2.67361	0.97688	2.73688	0.00620241	0.216979
C8H9orf40	193.701	0.939572	0.343432	2.73583	0.00622233	0.216979
LCAT	1802.19	0.87045	0.318217	2.7354	0.00623055	0.216979
HSPA5	4514.09	0.840367	0.307248	2.73515	0.00623528	0.216979
LOC112444957	61.5143	-1.43794	0.525736	-2.73511	0.006236	0.216979
CEP95	1187.65	-0.942049	0.344542	-2.73421	0.00625306	0.217083
FYB2	279.943	-1.0179	0.372489	-2.7327	0.00628167	0.217563
RNF144A	1242.85	-0.687904	0.251858	-2.73132	0.00630812	0.217563
BHLHA15	242.218	1.28485	0.470459	2.73106	0.00631317	0.217563
TRIP4	658.724	-0.834183	0.305503	-2.73052	0.00632336	0.217563
RPSA	9422.15	0.687069	0.251778	2.72887	0.00635527	0.218174
LOC101906836	35.9169	-1.58631	0.581652	-2.72725	0.00638653	0.218564
ASAP3	115.24	-1.03434	0.379324	-2.72681	0.006395	0.218564
DHRS13	166.965	1.10549	0.405789	2.72431	0.00644364	0.2193
C8H9orf43	23.3792	-2.22685	0.817421	-2.72424	0.00644499	0.2193
MLF2	3657.27	1.02912	0.377962	2.72281	0.00647296	0.219767
SMDT1	487.763	0.858362	0.31535	2.72193	0.00649009	0.219864
LOC101903678	8.75823	-3.09926	1.1399	-2.71889	0.00655004	0.221409
ALOX15B	42.9879	2.21137	0.814232	2.7159	0.00660967	0.222213
DVL3	645.427	-0.797397	0.293627	-2.71568	0.00661395	0.222213
ATP6V0E1	1156.81	0.940069	0.346252	2.71499	0.00662782	0.222213
LOC104974796	4.24877	5.51302	2.03066	2.71489	0.00662976	NA
TM4SF4	5262.64	0.906	0.333726	2.7148	0.00663149	0.222213
TMED10	3691.87	0.773601	0.28504	2.71401	0.00664742	0.222263
LOC615605	17.5185	-2.40058	0.885282	-2.71166	0.00669471	0.222948
LOC100850437	158.265	1.62947	0.600935	2.71156	0.00669684	0.222948
POLR3A	483.308	-1.08988	0.402117	-2.71036	0.00672093	0.223268
ZGRF1	123.786	-1.20744	0.445844	-2.70821	0.0067648	0.224242
HSPD1	3213.09	1.1206	0.414302	2.70478	0.0068349	0.225873
VDAC1	1788.55	0.976998	0.361265	2.70438	0.00684329	0.225873
LOC112448042	4.74666	5.68673	2.10322	2.70381	0.00685485	NA
WDR37	2013.62	-0.81942	0.303109	-2.70339	0.00686369	0.226062
NFASC	341.007	-0.992249	0.367145	-2.70261	0.00687984	0.226111
LOC112449293	145.355	-1.18876	0.440358	-2.69953	0.00694379	0.227505
SERPINA3-1	73127.5	1.34027	0.496779	2.69792	0.00697747	0.227505
LOC112441867	391.937	0.845263	0.313388	2.69718	0.00699302	0.227505
GSTT1	5328.3	-1.05006	0.389405	-2.69659	0.00700542	0.227505
AAMP	1216.47	0.87224	0.323527	2.69604	0.00701703	0.227505
XBP1	3128.35	0.867004	0.321618	2.69576	0.00702287	0.227505
LOC112441481	5528.68	-1.08243	0.401551	-2.69563	0.00702557	0.227505
RCBTB2	1026.47	-0.733357	0.27225	-2.69369	0.00706653	0.228351
RHBG	912.124	-1.04531	0.388388	-2.69141	0.00711507	0.229439
LOC112448109	9.41052	3.6106	1.34292	2.68861	0.007175	0.230888
CSDC2	4.70079	-5.72443	2.1296	-2.68803	0.00718746	NA
PHB	3803.3	0.958246	0.356511	2.68784	0.00719149	0.230937
RRP1B	277.344	-0.92171	0.343261	-2.68516	0.00724953	0.232316
LOC789569	12.9292	3.28338	1.22454	2.68131	0.00733338	0.234327
ARHGAP45	459.13	-0.865815	0.322958	-2.68089	0.00734267	0.234327
FAM32A	1058.85	0.803126	0.299873	2.67822	0.0074015	0.235716
TRMT61A	581.986	0.830859	0.310428	2.67649	0.00743971	0.236445
LOC101903649	385.263	-0.85135	0.318739	-2.67099	0.00756273	0.239831
NOS2	25.5484	-1.77499	0.664706	-2.67034	0.00757736	0.239831
RAB26	102.233	-1.05975	0.397178	-2.66819	0.00762614	0.240691
LOC100847122	352.089	-0.923337	0.346109	-2.66776	0.00763578	0.240691
CRIP1	1220.19	1.12457	0.421705	2.66672	0.00765956	0.240948
MKRN3	18.6921	-2.21199	0.829991	-2.66508	0.00769707	0.241635
LOC112447838	6.86172	-4.27876	1.60702	-2.66253	0.00775551	0.242975
PEMT	6043.21	-0.734928	0.276168	-2.66116	0.00778722	0.243392
STARD8	268.845	-0.907132	0.340952	-2.66059	0.00780042	0.243392
KCNMA1	647.179	0.701828	0.263939	2.65905	0.0078361	0.244011
RUSC2	294.365	-0.940494	0.353898	-2.65753	0.00787155	0.244621
TWF2	539.939	0.822462	0.309874	2.65418	0.00795007	0.24627
PLCD4	341.877	-1.05347	0.396949	-2.65391	0.00795658	0.24627
TANC1	1216.59	-0.7882	0.297128	-2.65273	0.00798435	0.246481
USP28	644.5	-0.870144	0.328076	-2.65227	0.00799537	0.246481
LOC107132327	415.877	-1.1017	0.415613	-2.65078	0.00803053	0.247071
APEX2	63.8347	1.24534	0.470207	2.64849	0.00808522	0.248258
MORC4	251.729	1.08505	0.410241	2.64491	0.00817133	0.249345
SLC17A3	4510.27	-0.93329	0.352959	-2.64418	0.00818881	0.249345
GPCPD1	829.52	-0.871911	0.329766	-2.64403	0.00819265	0.249345
BATF	59.7217	-1.28922	0.487819	-2.64282	0.00822183	0.249345
PLOD3	662.776	0.802279	0.303588	2.64266	0.0082258	0.249345
PEX11A	77.4923	1.15489	0.43706	2.64242	0.00823161	0.249345
RRBP1	5791.77	0.682594	0.258336	2.64227	0.00823516	0.249345
RNF186	40.8127	1.72951	0.654832	2.64115	0.00826242	0.249345
XRCC4	107.665	0.960879	0.363832	2.641	0.00826621	0.249345
HSPE1	4034.82	1.06746	0.404486	2.63905	0.00831382	0.250104
MEGF9	121.92	1.06375	0.403273	2.63779	0.00834494	0.250104
MYLK3	102.971	-1.19366	0.452552	-2.63761	0.00834918	0.250104
FASN	1612.47	-2.28182	0.865675	-2.63588	0.00839193	0.250104
MGC152281	1455.79	1.07569	0.408112	2.63577	0.00839462	0.250104
HP	68276.7	4.43154	1.68142	2.6356	0.00839893	0.250104
GGT1	1981.48	0.776867	0.294839	2.63488	0.00841666	0.250104
SDHC	1873.18	1.08216	0.410732	2.6347	0.00842118	0.250104
FTCD	23535.7	-1.01384	0.385006	-2.6333	0.00845603	0.250656
NEPRO	217.96	-0.923443	0.350818	-2.63226	0.00848197	0.250943
PCSK6	3053.16	0.778248	0.295763	2.63132	0.00850533	0.251152
LOC112441838	4.64971	5.64293	2.14468	2.63113	0.00851012	NA
C2H2orf72	2831.79	0.942341	0.358232	2.63053	0.00852512	0.251199
BEST3	3.69282	5.32445	2.02443	2.63009	0.00853611	NA
MTHFR	2338.85	-0.772888	0.293878	-2.62996	0.00853952	0.251199
CREG1	4849.32	1.00966	0.384019	2.62919	0.00855898	0.251292
LOC614376	26.2668	1.84947	0.703687	2.62826	0.00858225	0.251496
NUP62CL	154.904	-0.895374	0.341085	-2.62507	0.00866302	0.253073
TMEM171	290.346	0.942622	0.359116	2.62484	0.0086689	0.253073
RNF125	1226.42	-1.03481	0.394349	-2.62411	0.00868765	0.253141
NR2F6	1851.69	0.779585	0.297288	2.62232	0.00873327	0.253455
LOC100296778	19.8671	-2.28372	0.870995	-2.62197	0.00874241	0.253455
HSP90AB1	6939.3	0.895968	0.341743	2.62176	0.00874776	0.253455
AKAP8L	4185.63	-0.927775	0.353964	-2.6211	0.00876464	0.253467
LOC104968627	269.346	-0.937863	0.358179	-2.61842	0.00883378	0.254641
NPHP3	278.183	-0.866921	0.331107	-2.61825	0.00883827	0.254641
NENF	1087.87	0.841006	0.321426	2.61649	0.00888401	0.255482
IQANK1	534.528	-1.0282	0.393251	-2.6146	0.0089331	0.255969
GARNL3	24.0671	-1.89521	0.724866	-2.61456	0.00893418	0.255969
LOC100138645	1344.26	0.905384	0.346712	2.61134	0.00901873	0.257523
IGFALS	1930.8	0.896626	0.343374	2.61123	0.00902184	0.257523
EML2	94.0356	1.04645	0.40098	2.60973	0.00906124	0.25817
MARS2	77.2495	1.07098	0.410814	2.60696	0.00913495	0.25979
FOXP3	51.3285	-1.29449	0.496834	-2.60549	0.00917435	0.26032
TBL1X	1739.44	0.738487	0.283526	2.60465	0.0091967	0.26032
TNFSF9	349.053	-1.04136	0.399852	-2.60437	0.00920427	0.26032
LOC112444633	11.2029	-3.20347	1.23064	-2.60309	0.00923881	0.260583
TMED9	1883.4	0.834727	0.32076	2.60234	0.00925898	0.260583
SPC24	88.1956	-1.70289	0.654417	-2.60214	0.00926428	0.260583
ATP6V1A	495.51	0.930634	0.358418	2.59651	0.00941775	0.264013
C21H15orf39	355.026	0.851337	0.327896	2.59636	0.00942161	0.264013
MTG1	800.48	-0.763969	0.294316	-2.59574	0.00943864	0.264013
LOC101902084	86.4246	-1.10747	0.426802	-2.59481	0.00946423	0.264013
LOC101904187	185.955	1.16217	0.448024	2.59399	0.00948682	0.264013
LOC112445931	13.5237	-2.33815	0.901586	-2.59337	0.00950402	0.264013
LRRC71	14.3826	-2.91594	1.12441	-2.5933	0.0095061	0.264013
TOP3B	439.244	-0.857401	0.330816	-2.59178	0.0095482	0.264113
C15H11orf49	36.1133	1.40045	0.540352	2.59173	0.00954936	0.264113
XRCC3	539.026	-1.05219	0.406048	-2.59131	0.00956113	0.264113
CA2	107.462	1.40149	0.541477	2.58827	0.00964591	0.265979
CREBZF	1569.92	-0.749838	0.289915	-2.58641	0.00969822	0.266195
RTN4	2729.21	0.930109	0.359648	2.58617	0.00970498	0.266195
SLC25A25	1196.48	-1.09606	0.423821	-2.58615	0.00970558	0.266195
SMPD1	684.917	0.716634	0.277451	2.58292	0.00979666	0.268174
MAOB	6194.9	0.897343	0.347489	2.58237	0.00981253	0.268174
ACOX2	8986.62	-0.707165	0.273942	-2.58144	0.00983888	0.268206
YDJC	179.426	0.992568	0.384675	2.58028	0.0098721	0.268206
LOC786352	227.362	0.953688	0.369625	2.58015	0.00987567	0.268206
EDEM1	810.686	0.844045	0.327164	2.57989	0.00988329	0.268206
METTL27	338.697	1.34191	0.521292	2.5742	0.0100472	0.271996
CHPF2	211.232	-0.882278	0.342789	-2.57382	0.0100582	0.271996
POPDC3	1073.46	0.660616	0.256772	2.57277	0.0100888	0.272122
LOC786139	38.8628	-1.78373	0.693644	-2.57154	0.0101249	0.272122
LOC781977	884.218	1.15283	0.448316	2.57146	0.010127	0.272122
PQLC3	52.0303	-1.32872	0.516761	-2.57124	0.0101335	0.272122
CACFD1	233.886	0.887347	0.345248	2.57017	0.0101648	0.272488
PEX13	88.7663	1.14813	0.447565	2.56529	0.010309	0.275511
MYDGF	426.247	0.940096	0.366489	2.56514	0.0103134	0.275511
LOC104974020	23.6961	-1.72797	0.674022	-2.56368	0.010357	0.276198
FADS6	6685.84	0.935759	0.365375	2.56109	0.0104343	0.277495
LOC789337	46.6865	-1.45114	0.566663	-2.56085	0.0104416	0.277495
E2F1	33.0141	-1.44442	0.564471	-2.5589	0.0105004	0.278031
TOLLIP	1799.52	0.705327	0.275676	2.55854	0.0105113	0.278031
CEP295	729.777	-0.91492	0.357616	-2.55839	0.0105159	0.278031
TSPAN3	2157.99	0.827838	0.323814	2.55652	0.0105724	0.278927
CPOX	252.543	0.98851	0.38673	2.55608	0.010586	0.278927
GPD1	3879.94	0.727909	0.285092	2.55324	0.0106727	0.28059
ADAM23	3.47997	-5.29135	2.07267	-2.55291	0.0106827	NA
TMEM64	131.225	1.01173	0.39632	2.55282	0.0106856	0.28059
HSD17B13	8404.17	0.894969	0.350662	2.55223	0.0107037	0.28059
POP5	341.504	0.948146	0.372057	2.54839	0.0108222	0.283213
RYR1	201.828	-1.04651	0.410806	-2.54746	0.0108509	0.283484
LOC112445618	18.4113	2.35788	0.926	2.54631	0.0108868	0.283942
SIL1	1391.52	0.873022	0.34299	2.54533	0.0109176	0.284115
SCD5	217.598	-0.973081	0.38248	-2.54414	0.0109548	0.284115
TUBGCP5	721.925	-0.839075	0.329978	-2.54282	0.010996	0.284115
SLC24A3	13.5538	2.68807	1.05735	2.54227	0.0110135	0.284115
CD59	10495.5	1.03114	0.405666	2.54184	0.0110269	0.284115
ADAMTSL2	553.643	-0.723332	0.284623	-2.54137	0.011042	0.284115
POLDIP3	901.063	0.705617	0.277703	2.54091	0.0110565	0.284115
ATP2C2	284.811	-1.17425	0.46217	-2.54073	0.011062	0.284115
APOA1	16837	1.25007	0.492054	2.54052	0.0110687	0.284115
LGALS2	82.9563	-1.68439	0.663091	-2.54021	0.0110786	0.284115
SNRNP25	481.015	0.759133	0.298912	2.53965	0.0110962	0.284115
SP2	26.3268	1.59512	0.628709	2.53714	0.0111764	0.285693
LOC104976062	46.4001	1.66298	0.655793	2.53583	0.0112181	0.286283
CCDC42	367.894	1.16708	0.461172	2.53068	0.0113841	0.29004
SNTB2	27.3328	1.6223	0.641478	2.529	0.0114388	0.290952
THRA	710.32	0.798737	0.316039	2.52734	0.0114931	0.291853
ABTB1	2584.24	-0.994036	0.393447	-2.52648	0.0115212	0.292084
CYP26B1	39.1995	-1.83369	0.726516	-2.52395	0.0116045	0.293296
DLG5	1733.87	-0.851687	0.337452	-2.52387	0.011607	0.293296
ERO1B	613.786	0.707396	0.28035	2.52326	0.0116272	0.293326
LOC101907588	15.4993	2.75498	1.09283	2.52096	0.0117035	0.294462
MTSS1	5165.34	-0.730859	0.289937	-2.52075	0.0117105	0.294462
PIM3	1372.01	-1.05137	0.417432	-2.51865	0.0117804	0.295424
PRADC1	929.25	0.923488	0.366688	2.51846	0.0117871	0.295424
LOC100849681	27.8365	-1.655	0.65768	-2.51642	0.0118554	0.296655
TM9SF1	333.348	0.886537	0.352393	2.51576	0.0118775	0.296686
SLC25A30	544.242	-0.665157	0.264451	-2.51524	0.0118952	0.296686
CPSF1	793.087	-0.800319	0.31842	-2.51341	0.0119571	0.296969
VPS33B	372.744	-0.834061	0.331915	-2.51288	0.0119751	0.296969
PRDM10	147.215	-1.03619	0.412387	-2.51265	0.0119827	0.296969
LOC112442708	7.00921	-3.66215	1.4575	-2.51263	0.0119836	0.296969
GAT	3141.79	-0.753968	0.300448	-2.50948	0.012091	0.298831
ZAP70	230.322	-0.839044	0.334375	-2.50929	0.0120975	0.298831
PNO1	262.908	0.905825	0.361205	2.50779	0.0121491	0.299471
TTC13	197.164	-0.985465	0.393023	-2.5074	0.0121623	0.299471
LOC101907615	12.8898	-2.37031	0.946481	-2.50434	0.0122682	0.301597
LOC101902944	12.2294	-3.63758	1.45325	-2.50306	0.0123126	0.301931
LOC789201	17.0967	-2.36417	0.944602	-2.50282	0.0123209	0.301931
LOC112447501	24.9929	-2.19523	0.877605	-2.50139	0.0123706	0.302667
SMIM12	847.895	0.838969	0.335514	2.50055	0.0124001	0.302677
LOC112448611	25.4561	-1.86541	0.746136	-2.5001	0.0124159	0.302677
S100PBP	1167.27	-0.828988	0.331635	-2.4997	0.0124299	0.302677
CHRNE	155.838	1.44512	0.57826	2.49908	0.0124515	0.302724
GBP5	48.4586	-1.83075	0.733158	-2.49708	0.0125221	0.303677
SNRNP48	499.828	-0.861748	0.345249	-2.49602	0.0125597	0.303677
SLC9A5	48.7422	-1.51478	0.607021	-2.49543	0.0125804	0.303677
CABYR	815.318	-0.871925	0.34941	-2.49542	0.0125807	0.303677
NCAPD3	310.156	-0.889605	0.356529	-2.49518	0.0125892	0.303677
DPM2	330.329	0.730727	0.292929	2.49455	0.0126116	0.303743
TMEM176B	311.944	1.18831	0.476627	2.49318	0.0126606	0.304083
GLIS3	40.2514	1.58338	0.635119	2.49305	0.0126652	0.304083
RUSC1	769.778	-0.796298	0.319512	-2.49223	0.0126942	0.304306
PGAM2	3.31482	5.17395	2.07689	2.4912	0.0127313	NA
BAAT	24.9957	1.58467	0.636112	2.49118	0.0127319	0.304734
GIMAP8	567.778	-0.723064	0.290482	-2.48919	0.0128035	0.305948
ANKRD9	564.531	0.724214	0.291065	2.48815	0.0128409	0.305948
DCLK3	46.9698	-1.34194	0.539375	-2.48795	0.0128483	0.305948
HAAO	7587.71	0.774066	0.311174	2.48757	0.0128619	0.305948
SMU1	481.479	0.806274	0.324263	2.48648	0.0129013	0.306411
VKORC1L1	1401.48	0.856842	0.34479	2.48511	0.0129511	0.30698
RALGPS2	653.997	0.94678	0.38104	2.48473	0.0129651	0.30698
LOC112443559	29.7652	-1.81789	0.731987	-2.4835	0.01301	0.30713
SRSF4	1774.18	-0.730402	0.294169	-2.48294	0.0130304	0.30713
LOC100852090	7.38967	3.68823	1.48564	2.48258	0.0130434	0.30713
SDC3	331.858	1.10811	0.446502	2.48176	0.0130735	0.30713
PLA2G7	466.425	0.992598	0.399978	2.48163	0.0130783	0.30713
SEPSECS	3376.26	-0.641549	0.258589	-2.48096	0.0131028	0.30713
LOC104969351	13.6658	-2.35727	0.950229	-2.48074	0.0131109	0.30713
SHISA8	6.08682	4.01525	1.62016	2.47829	0.0132012	NA
URAD	2191.46	0.970719	0.392551	2.47285	0.013404	0.31352
CCDC47	600.548	0.840494	0.34034	2.46957	0.0135276	0.315713
TP53BP2	929.974	-1.07121	0.433817	-2.46927	0.0135387	0.315713
ACAD8	4013.28	-0.60293	0.244334	-2.46764	0.0136006	0.315791
LOC112443447	32.1562	-1.42909	0.579138	-2.46761	0.0136019	0.315791
PLEKHH2	79.5169	-1.18238	0.479168	-2.46756	0.0136036	0.315791
LOC783533	3.2196	-5.17809	2.09879	-2.46718	0.0136181	NA
LAX1	15.9313	-2.0366	0.826224	-2.46495	0.0137034	0.317222
CCDC167	905.038	0.862098	0.349754	2.46487	0.0137063	0.317222
GM2A	237.981	1.18533	0.481233	2.46311	0.0137737	0.318017
GCA	27.0451	1.67591	0.680461	2.4629	0.013782	0.318017
LOC107133073	149.863	-1.18559	0.481627	-2.46163	0.0138309	0.318668
EYA1	9.90285	2.79272	1.13489	2.46078	0.0138636	0.318946
GPLD1	1035.75	0.837488	0.340499	2.45959	0.0139095	0.319525
SIGLEC11	21.5964	-2.20193	0.896111	-2.45721	0.0140021	0.320041
CISD2	308.602	0.76181	0.310047	2.45707	0.0140074	0.320041
CD1D	77.2239	-1.03892	0.422838	-2.45702	0.0140095	0.320041
LRRC20	264.043	-0.806926	0.328506	-2.45635	0.0140355	0.320041
OAT	423.642	0.882673	0.35942	2.45583	0.0140561	0.320041
ANO7	319.603	-0.981131	0.399599	-2.45529	0.0140771	0.320041
SAO	17178.6	1.02542	0.417637	2.45528	0.0140773	0.320041
HECTD3	1140.21	-0.664721	0.270817	-2.4545	0.0141081	0.320269
SNX22	112.282	-1.00854	0.411204	-2.45265	0.014181	0.32145
LOC107132793	181.409	-1.07897	0.440067	-2.45184	0.0142128	0.321699
LOC788801	711.658	0.932132	0.380545	2.44947	0.0143067	0.322153
P2RY6	55.3308	-1.17037	0.47789	-2.44904	0.0143238	0.322153
LOC510362	98.4445	0.959589	0.391857	2.44882	0.0143324	0.322153
LOC112442547	71.4974	-1.17176	0.478546	-2.44859	0.0143417	0.322153
UNC80	25.002	-1.98949	0.81273	-2.44791	0.0143689	0.322153
GPR176	3.38513	-5.2534	2.14621	-2.44776	0.0143749	NA
DOK4	269.882	0.770996	0.315047	2.44724	0.0143956	0.322153
ARHGEF15	133.776	-1.06643	0.435904	-2.44647	0.0144263	0.322153
LOC100336909	192.715	-0.951206	0.388852	-2.44619	0.0144375	0.322153
F9	7605.94	0.911648	0.372722	2.44592	0.0144484	0.322153
KYAT3	666.345	-0.650737	0.266055	-2.44587	0.0144502	0.322153
ZNF32	249.552	0.760825	0.311105	2.44556	0.0144628	0.322153
LOC107131948	591.94	-0.799324	0.326918	-2.44503	0.014484	0.32216
SLC5A3	173.523	0.941859	0.385534	2.443	0.0145659	0.323513
RPS5	15236.7	0.718744	0.294298	2.44223	0.0145968	0.323733
GPRC5A	158.022	1.18424	0.485092	2.44127	0.0146358	0.324133
NOL9	520.762	-0.750238	0.307392	-2.44065	0.0146608	0.32422
RPS4Y1	519.287	0.659818	0.270536	2.43893	0.0147308	0.324531
DCX	37.1003	1.48357	0.608299	2.43889	0.0147324	0.324531
SEMA4C	771.428	-0.876619	0.359566	-2.43799	0.014769	0.324531
LOC112447121	14.3242	-2.09841	0.860885	-2.4375	0.0147892	0.324531
LOC100295883	4666.54	-0.680652	0.279266	-2.43729	0.014798	0.324531
SPTB	103.846	1.28741	0.528255	2.4371	0.0148054	0.324531
ZBTB26	293.787	-0.742905	0.304882	-2.43669	0.0148222	0.324531
INPP5K	772.448	-0.668806	0.274701	-2.43467	0.0149055	0.325086
ARL4D	1470.73	0.810065	0.332775	2.43427	0.0149217	0.325086
ST6GAL2	3.91211	-5.46073	2.2448	-2.43261	0.0149904	NA
LOC101903056	16.1703	1.91581	0.787555	2.4326	0.0149908	0.325086
TMEM121	15.9972	2.1449	0.881761	2.43252	0.0149941	0.325086
SLC48A1	403.86	0.931287	0.382891	2.43225	0.0150053	0.325086
CHGB	6.6992	-3.56675	1.46649	-2.43217	0.0150088	0.325086
SLC4A3	15.4861	-2.41856	0.994426	-2.43212	0.0150109	0.325086
AOC1	3521.24	0.834234	0.343026	2.43199	0.0150163	0.325086
LOC615733	324.571	-0.753522	0.310204	-2.42912	0.0151355	0.32689
SLC39A3	191.656	0.848459	0.349354	2.42865	0.0151551	0.32689
LOC785540	562.318	2.17925	0.897496	2.42815	0.0151762	0.32689
IDUA	2247.8	-0.801852	0.330259	-2.42795	0.0151844	0.32689
S1PR3	434.036	0.845969	0.348704	2.42604	0.0152647	0.327803
PRDX6	1987.35	0.950783	0.391936	2.42586	0.0152721	0.327803
CEBPB	1022.42	0.629283	0.259507	2.42492	0.0153119	0.327803
GNG7	217.278	0.751959	0.310097	2.42492	0.0153119	0.327803
RAB5IF	602.44	1.02479	0.423405	2.42036	0.0155051	0.330746
LOC101902135	14.5244	-2.57058	1.06211	-2.42024	0.0155101	0.330746
LOC112448511	411.561	-1.0066	0.415925	-2.42016	0.0155138	0.330746
VMO1	5.47123	3.87434	1.60197	2.41849	0.015585	NA
LOC101906134	4.00739	-5.48131	2.26654	-2.41836	0.0155906	NA
ZNF605	751.489	-0.89781	0.371272	-2.4182	0.0155974	0.332049
PRSS53	1018.77	-0.918554	0.379925	-2.41772	0.015618	0.332049
ZSCAN26	77.5232	-1.12048	0.463579	-2.41703	0.0156478	0.332224
LOC790098	139.92	-1.2134	0.502406	-2.41517	0.0157277	0.333461
PKD1L3	188.511	1.01839	0.42186	2.41405	0.0157763	0.334016
CARD11	147.573	-0.859701	0.35626	-2.41313	0.0158164	0.334016
DHRSX	228.695	1.17765	0.488029	2.41307	0.0158188	0.334016
ARL6IP1	2888.69	0.685216	0.284137	2.41157	0.015884	0.334304
SLC16A5	303.072	-1.06789	0.442831	-2.41152	0.0158862	0.334304
LOC104968656	1267.1	-0.824033	0.34179	-2.41093	0.0159117	0.334304
LOC101902665	57.9493	1.23792	0.513496	2.41076	0.0159193	0.334304
ERMARD	1278.34	-0.745066	0.30921	-2.40958	0.0159709	0.334576
HIST2H2BE	5193.48	0.812972	0.337527	2.40861	0.0160133	0.334576
ITGA2B	299.794	-0.851614	0.353602	-2.4084	0.0160226	0.334576
VCAM1	525.699	0.832112	0.345607	2.40768	0.0160542	0.334576
DMTN	192.913	0.926341	0.384748	2.40766	0.0160553	0.334576
CCT3	1780.61	0.860614	0.357473	2.40749	0.0160624	0.334576
GSTA5	49.1152	-1.57616	0.654874	-2.40682	0.0160922	0.334744
PDIA3	4610.61	0.796642	0.331183	2.40544	0.0161528	0.335185
CDA	127.745	1.10767	0.460504	2.40535	0.0161569	0.335185
MINK1	1124.69	-0.747373	0.310972	-2.40335	0.0162458	0.336138
ADAMTS5	32.989	1.40655	0.585405	2.40269	0.0162751	0.336138
LOC112449615	10.3439	-3.05021	1.26965	-2.40241	0.0162875	0.336138
NEURL4	481.92	-0.800494	0.333213	-2.40235	0.0162901	0.336138
ADAP2	97.034	-1.10788	0.461454	-2.40085	0.0163569	0.336604
SDCBP2	20.2779	1.78462	0.743333	2.40084	0.0163576	0.336604
RPL15	5042.11	0.67439	0.280952	2.40038	0.0163782	0.336604
CRAMP1	256.801	-0.814426	0.339372	-2.3998	0.016404	0.336686
ORMDL3	2211.82	0.906337	0.377913	2.39827	0.0164727	0.337647
TXN2	881.996	0.763308	0.318369	2.39756	0.0165047	0.337853
MXRA5	5.81207	-3.58899	1.49919	-2.39395	0.016668	NA
KDELR2	1703.4	0.827639	0.345755	2.39372	0.0166785	0.340958
WC1.3	10.2912	-2.83446	1.18495	-2.39206	0.0167542	0.341375
ITK	121.253	-0.98237	0.410695	-2.39197	0.0167581	0.341375
LOC506868	14.6981	-2.16674	0.905996	-2.39155	0.0167773	0.341375
APCS	9234.4	1.01232	0.423459	2.39059	0.0168213	0.341375
LOC112446723	515.414	-0.905861	0.37895	-2.39045	0.0168277	0.341375
FXN	128.745	-0.897945	0.375732	-2.38986	0.016855	0.341375
TMEM17	96.8464	-1.00715	0.421539	-2.38921	0.0168845	0.341375
CD209	78.8998	1.53727	0.643504	2.3889	0.0168988	0.341375
SMARCAL1	541.431	-0.802298	0.335919	-2.38837	0.0169232	0.341375
FGG	120785	1.1407	0.477646	2.38818	0.0169322	0.341375
PPP1R3D	99.8763	0.941022	0.394195	2.3872	0.0169774	0.341375
SLC17A5	368.703	0.735436	0.308134	2.38674	0.0169985	0.341375
LOC112446010	72.5425	-1.29656	0.5433	-2.38644	0.0170123	0.341375
WWOX	133.228	0.932671	0.390826	2.38641	0.0170138	0.341375
KLRK1	99.3251	-0.909059	0.381102	-2.38535	0.017063	0.341375
SHROOM3	103.405	0.938119	0.393316	2.38515	0.0170721	0.341375
LOC101904718	25.9717	1.68477	0.706699	2.38399	0.0171259	0.341375
LOC790312	103.57	-1.12097	0.470447	-2.38279	0.0171821	0.341375
MRPL37	696.609	0.856099	0.359296	2.38271	0.0171855	0.341375
MYO6	1588.38	-0.647445	0.271793	-2.38213	0.017213	0.341375
ANP32A	1183.98	0.747519	0.313839	2.38185	0.0172258	0.341375
BHLHE22	24.6752	-1.63297	0.685726	-2.38138	0.0172481	0.341375
NDUFAF8	407.843	0.744573	0.312671	2.38133	0.0172502	0.341375
BOLA3	728.237	0.800467	0.336154	2.38125	0.0172538	0.341375
MAP1S	45.6168	-1.4084	0.591537	-2.38091	0.0172697	0.341375
PCBP1	2523.75	0.720184	0.302496	2.38081	0.0172747	0.341375
YWHAG	266.028	0.865779	0.363743	2.3802	0.0173034	0.341504
PFDN6	278.425	0.891334	0.37461	2.37937	0.0173424	0.341837
LOC511713	852.915	0.605252	0.254572	2.37753	0.017429	0.342668
SLC16A13	1224.93	-0.817	0.343634	-2.37753	0.0174291	0.342668
UBR4	2740.44	-0.624363	0.262717	-2.37656	0.017475	0.342989
EIF2S3	1515	0.746974	0.314379	2.37603	0.0174999	0.342989
RTKN	91.4346	0.928883	0.390981	2.37577	0.0175122	0.342989
MRPL23	15475.7	-0.786656	0.331228	-2.37497	0.0175503	0.3433
SNX3	1350.86	0.698947	0.294559	2.37286	0.017651	0.344832
LOC104975088	3.14949	5.10433	2.15396	2.36974	0.0178007	NA
FAM76B	567.719	-0.740579	0.312589	-2.36918	0.0178276	0.34784
LOC107131209	41994.6	0.872025	0.368347	2.3674	0.0179135	0.348778
CCDC117	658.187	0.629664	0.26599	2.36725	0.0179209	0.348778
TECPR1	395.281	-0.698607	0.295255	-2.36611	0.017976	0.349411
DPYSL5	18.584	-2.21797	0.937884	-2.36487	0.0180365	0.349652
PLG	40460.9	1.10498	0.467315	2.36454	0.0180527	0.349652
CKAP2	49.3515	-1.34599	0.569261	-2.36446	0.0180565	0.349652
TM9SF2	1534.43	0.774517	0.327785	2.36288	0.0181333	0.350587
CANT1	400.752	0.792608	0.335595	2.3618	0.0181864	0.350587
ERP29	1214.06	0.751812	0.318397	2.36124	0.0182138	0.350587
SLC50A1	298.766	0.805862	0.341301	2.36115	0.0182184	0.350587
PPP4R3B	1152.09	0.615325	0.260626	2.36095	0.0182283	0.350587
LOC783730	181.714	0.79997	0.338872	2.36068	0.0182412	0.350587
LOC100139764	168.215	-1.13558	0.481168	-2.36005	0.0182726	0.350752
OSR1	5.66271	-3.91875	1.66111	-2.35911	0.0183187	NA
LOC101906222	3.93056	5.39767	2.28823	2.35889	0.0183297	NA
ACAD11	807.476	0.941542	0.399563	2.35643	0.0184516	0.353089
LOC101905407	56.8925	-1.26991	0.538929	-2.35635	0.0184556	0.353089
LOC100196901	150.988	-0.808903	0.343319	-2.35613	0.0184667	0.353089
FBXW12	456.659	-0.946428	0.401755	-2.35574	0.018486	0.353089
S100G	16.6711	-3.04972	1.29492	-2.35514	0.0185157	0.353218
SCGB1A1	2.96406	5.0055	2.1287	2.35143	0.0187012	NA
TKT	1924.96	-0.867488	0.368938	-2.35131	0.0187073	0.355879
LOC100848263	53.7398	-1.29774	0.551971	-2.35109	0.0187183	0.355879
HACD2	368.74	0.770448	0.327823	2.3502	0.0187635	0.355879
RPL14	9626.04	0.655924	0.279102	2.35013	0.018767	0.355879
BANF2	21.4245	2.58622	1.10049	2.35006	0.0187706	0.355879
CAPN11	623.695	-1.00946	0.429705	-2.34919	0.0188142	0.356267
LOC101905951	5.21616	3.89703	1.65888	2.34919	0.0188143	NA
LOC112442696	50.9769	-1.26243	0.537593	-2.34831	0.0188589	0.356676
ARMCX5	343.208	-0.809015	0.344647	-2.34738	0.0189062	0.35701
CLCN6	273.488	-0.748724	0.319007	-2.34705	0.0189229	0.35701
PIGU	119.792	0.967939	0.412679	2.3455	0.0190015	0.358056
DAD1	2098.67	0.930242	0.396789	2.34443	0.0190563	0.358648
LOC104975222	195.882	-0.939735	0.400985	-2.34357	0.0191002	0.359005
NCF2	51.9989	-1.08917	0.464833	-2.34315	0.0191218	0.359005
NAPRT	7854.14	-0.779274	0.33277	-2.34178	0.019192	0.359535
LOC101902793	121.535	-1.27949	0.546627	-2.3407	0.0192475	0.359535
EDEM2	455.92	0.727848	0.310959	2.34066	0.0192497	0.359535
SLMAP	471.171	-0.661177	0.282511	-2.34036	0.0192652	0.359535
DNLZ	568.445	0.716002	0.30594	2.34033	0.0192667	0.359535
LOC100847963	69.8059	-1.25365	0.535996	-2.33891	0.0193403	0.359715
PODNL1	25.3951	-2.09575	0.896242	-2.33838	0.0193678	0.359715
PTGES2	435.509	0.93617	0.400512	2.33743	0.0194168	0.359715
TELO2	152.781	-0.966785	0.413772	-2.33652	0.0194643	0.359715
LOC100847947	755.508	-0.7586	0.324675	-2.33649	0.0194658	0.359715
CD14	2980.27	0.846939	0.362488	2.33646	0.0194674	0.359715
ATP5MC2	1635.22	0.792749	0.339313	2.33634	0.0194737	0.359715
PDZD8	152.754	0.888391	0.380332	2.33583	0.0195	0.359715
DZIP1L	106.198	-1.15141	0.493119	-2.33494	0.0195464	0.359715
PEX12	101.818	0.964858	0.413231	2.33491	0.0195482	0.359715
LOC101905137	4.60945	5.65698	2.42279	2.3349	0.0195487	NA
PAPLN	560.369	-0.68791	0.294637	-2.33477	0.0195552	0.359715
BRMS1L	120.47	-0.910795	0.390165	-2.33438	0.0195758	0.359715
GABRR2	8.31629	-4.36589	1.87032	-2.33431	0.0195796	0.359715
LOC100847780	275.131	0.812314	0.348403	2.33154	0.019725	0.361417
ROBO2	202.131	1.21393	0.520687	2.3314	0.0197323	0.361417
OXT	2.92893	4.98735	2.13931	2.33129	0.019738	NA
MSMB	8.12013	3.80577	1.63254	2.3312	0.0197427	0.361417
LOC112441843	21.157	-2.42218	1.03937	-2.33044	0.019783	0.361727
PRDX5	2197.64	0.811997	0.34857	2.32951	0.0198322	0.361923
ESPNL	1277.92	-0.912522	0.39175	-2.32935	0.0198407	0.361923
GABARAP	5215.96	0.678276	0.291249	2.32885	0.0198668	0.361971
DSTN	944.729	0.739855	0.317767	2.32829	0.0198966	0.362084
ITPKB	345.758	0.719345	0.309034	2.32772	0.0199269	0.36221
GLP2R	254.515	-0.814997	0.350269	-2.32677	0.0199774	0.362699
PRPF39	1242.01	-0.795691	0.342121	-2.32576	0.0200314	0.363252
LOC112449171	10.053	-2.42865	1.04482	-2.32446	0.0201007	0.363339
PPP1R14B	420.495	1.06602	0.458624	2.32439	0.0201044	0.363339
TCN1	31.6266	1.40142	0.602931	2.32435	0.020107	0.363339
IBA57	333.263	1.00642	0.43309	2.32382	0.0201352	0.363425
BCL7C	584.306	0.707112	0.304366	2.32323	0.0201667	0.363444
LAMP1	10677.1	0.841314	0.36218	2.32292	0.0201835	0.363444
ALLC	2.98027	-5.06919	2.18265	-2.32249	0.0202063	NA
NID2	168.301	-0.85299	0.36753	-2.32087	0.0202939	0.365006
GRPEL1	907.436	0.886056	0.382028	2.31935	0.0203762	0.36606
FNDC3B	707.045	0.701662	0.302694	2.31806	0.0204461	0.366888
SSR2	5023.45	0.658707	0.284472	2.31555	0.020583	0.368528
S100A14	549.907	0.764265	0.330064	2.3155	0.0205853	0.368528
LOC112446019	3.51532	-5.30624	2.29251	-2.3146	0.0206349	NA
TIGD4	5.73953	3.93954	1.70205	2.31458	0.0206357	NA
MTSS1L	268.736	-0.90953	0.393089	-2.3138	0.0206786	0.369767
LOC104971180	5.62602	-3.90434	1.68888	-2.31179	0.0207891	NA
HNRNPR	774.623	0.622812	0.269453	2.31139	0.0208113	0.37171
LZIC	447.484	0.88132	0.381369	2.31094	0.0208361	0.371722
LOC104969238	3.46566	-5.28382	2.28727	-2.3101	0.0208824	NA
PLXNA4	303.045	0.884008	0.382775	2.30947	0.0209176	0.372745
LOC100296081	94.532	-1.19657	0.518281	-2.30873	0.0209587	0.373046
GOT1	1550.17	0.81487	0.353077	2.30791	0.021004	0.373421
SLC39A1	845.175	0.763722	0.330997	2.30734	0.021036	0.373558
DNASE1	409.417	-0.811683	0.351945	-2.30628	0.0210951	0.373983
FHOD1	343.321	-0.936434	0.406111	-2.30586	0.0211185	0.373983
GPR183	54.2942	-1.14816	0.498038	-2.30536	0.0211464	0.373983
NUMB	426.268	-0.794683	0.344739	-2.30517	0.021157	0.373983
CCDC120	535.78	-0.902161	0.391545	-2.3041	0.0212168	0.374611
SORT1	979.231	0.674459	0.292812	2.30339	0.021257	0.374891
WDR54	67.2618	-1.65898	0.720455	-2.30269	0.0212964	0.375147
LOC100337081	108.931	1.35598	0.588975	2.30227	0.0213201	0.375147
LOC112442401	15.68	-2.38464	1.0365	-2.30067	0.0214102	0.375934
PHKG2	123.017	-0.857044	0.372546	-2.30051	0.0214195	0.375934
SLC13A5	470.91	2.384	1.03644	2.30018	0.021438	0.375934
ARSA	848.902	0.638783	0.277781	2.29959	0.0214712	0.375947
MRPL17	760.619	0.614122	0.26709	2.29931	0.0214876	0.375947
SERPINF1	6161.54	1.10314	0.480051	2.29797	0.0215635	0.376847
MRPL53	655.026	0.707158	0.308458	2.29256	0.0218734	0.380899
RNPC3	936.819	-0.771209	0.33641	-2.29247	0.0218786	0.380899
HEYL	347.776	-1.15288	0.503014	-2.29194	0.0219088	0.380899
AKAIN1	54.5712	1.75056	0.763894	2.29163	0.0219273	0.380899
ADAM32	24.2578	-1.57037	0.685266	-2.29162	0.0219276	0.380899
VAT1	1277.06	0.683432	0.298267	2.29134	0.0219436	0.380899
USH2A	4.63343	-4.65841	2.03417	-2.29008	0.0220167	NA
ANKS3	205.212	-0.836002	0.365242	-2.2889	0.0220853	0.382371
LOC515150	11169.1	0.983128	0.429841	2.28719	0.0221848	0.382371
SERPINA7	3677.7	0.715534	0.312847	2.28717	0.0221859	0.382371
PCOLCE	628.36	0.715507	0.312855	2.28702	0.0221945	0.382371
NAPB	205.772	-0.863721	0.377716	-2.28669	0.0222138	0.382371
LOC112441683	28.7294	1.41684	0.619686	2.28638	0.0222322	0.382371
XPC	2221.7	-0.751702	0.328831	-2.28599	0.0222551	0.382371
RIMS3	6.60948	3.54586	1.55137	2.28563	0.0222761	0.382371
SZRD1	665.961	0.634002	0.277426	2.2853	0.0222954	0.382371
KCNH1	7.79134	-3.00505	1.31509	-2.28505	0.0223099	0.382371
SLC25A39	1654	0.715069	0.312992	2.28463	0.0223347	0.382371
ADH5	2113.47	0.741689	0.324717	2.28411	0.022365	0.382371
FKBP7	96.5979	0.997383	0.436672	2.28406	0.0223683	0.382371
CLIP2	45.9037	-1.27738	0.559325	-2.28379	0.0223836	0.382371
SLC9A3R1	1798.79	0.745578	0.326505	2.28351	0.0224005	0.382371
MRPL48	215.773	0.851901	0.373265	2.2823	0.0224719	0.382594
LOC104968970	96.2039	-1.02808	0.450516	-2.282	0.0224893	0.382594
RASSF6	259.288	-0.859552	0.376725	-2.28164	0.0225104	0.382594
FLT4	459.331	-0.710275	0.311379	-2.28106	0.0225447	0.382594
LOC112445390	69.9513	-1.16255	0.509701	-2.28085	0.0225573	0.382594
TDH	3193.29	0.945013	0.414385	2.28052	0.0225768	0.382594
TMPPE	3.92534	4.39602	1.92783	2.2803	0.0225902	NA
ZNF608	216.17	-0.888453	0.389659	-2.28008	0.022603	0.382594
IMMP1L	827.548	-0.679301	0.297949	-2.27992	0.0226121	0.382594
DSC2	501.556	0.702143	0.308236	2.27794	0.0227303	0.38393
LOC101904948	2.93643	-5.04892	2.21655	-2.27783	0.0227368	NA
GPANK1	898.714	0.573362	0.251786	2.27718	0.0227755	0.38393
TOMM40L	363.386	-0.757293	0.332565	-2.27713	0.0227784	0.38393
FXYD1	9413.57	0.796039	0.349611	2.27692	0.0227907	0.38393
RNF207	3.37841	-5.2454	2.30479	-2.27587	0.0228539	NA
RPS2	28616.5	0.692113	0.304138	2.27565	0.0228667	0.384549
PFDN1	540.668	0.891335	0.391746	2.27529	0.0228887	0.384549
LDHA	755.03	0.697805	0.306719	2.27506	0.0229023	0.384549
VWA5A	230.648	0.898867	0.395196	2.27448	0.0229369	0.384711
TMED2	3178.69	0.664401	0.29217	2.27402	0.0229648	0.38476
LOC112445801	6.50261	-3.05003	1.34201	-2.27272	0.0230429	0.385173
LOC101903015	154.201	-0.888885	0.391161	-2.27243	0.0230607	0.385173
ATP2B2	681.339	-0.780306	0.343446	-2.27199	0.0230872	0.385173
RILPL2	358.323	0.702125	0.309041	2.27195	0.0230894	0.385173
SEBOX	54.304	-1.1023	0.485292	-2.27141	0.0231221	0.385301
UCN	4.99069	3.71542	1.63581	2.2713	0.0231287	NA
STK10	297.742	-0.891349	0.392503	-2.27094	0.0231509	0.385365
CFAP100	29.5534	-1.81013	0.797593	-2.26949	0.0232383	0.386403
ECT2L	65.5737	-1.29828	0.572392	-2.26817	0.0233191	0.387328
C27H4orf47	23.8703	1.47748	0.651529	2.26771	0.0233472	0.387377
SMPD3	290.511	0.820381	0.361849	2.26719	0.0233786	0.387402
C4H7orf31	24.4226	-1.7993	0.793742	-2.26686	0.0233989	0.387402
LOC107131418	2.84905	4.94462	2.18139	2.26673	0.0234065	NA
DNAH1	12.0887	2.49831	1.10239	2.26627	0.0234347	0.387578
KCNH8	2.95031	5.01539	2.21315	2.26618	0.0234405	NA
EIF4A2	6006.72	0.549477	0.242571	2.26522	0.0234991	0.387947
SYTL2	140.932	-0.904464	0.399307	-2.26509	0.0235074	0.387947
NCR1	31.9505	-1.42904	0.631305	-2.26363	0.023597	0.388365
PRLR	9854.41	0.741426	0.327554	2.26352	0.0236037	0.388365
MOCOS	1874.74	-0.587692	0.259683	-2.26311	0.0236289	0.388365
DNAJB6	968.53	0.586718	0.259301	2.26269	0.023655	0.388365
RPS14	10867.5	0.679538	0.300331	2.26263	0.0236587	0.388365
FNBP4	2055.22	-0.708125	0.313074	-2.26185	0.0237069	0.388743
NSUN3	531.873	-0.737916	0.326499	-2.26009	0.0238158	0.390113
SCCPDH	1103.77	0.814267	0.360428	2.25917	0.023873	0.390636
NUPR1	5109.55	0.809143	0.358414	2.25757	0.0239726	0.391616
EEPD1	821.82	-0.829057	0.367264	-2.25739	0.0239838	0.391616
PHEX	4.75018	4.68488	2.07559	2.25713	0.0239997	NA
FAM214A	2171.18	-0.825432	0.36591	-2.25583	0.0240812	0.392276
NCKAP5L	64.353	-1.18681	0.526119	-2.25578	0.0240845	0.392276
HIST1H1D	237.437	-1.01297	0.449105	-2.25552	0.0241005	0.392276
DNAJB9	850.323	0.900529	0.399339	2.25505	0.0241302	0.392344
METTL7A	2648	0.841226	0.37324	2.25385	0.0242058	0.39316
OMA1	139.244	0.855809	0.379799	2.25332	0.024239	0.393284
EWSR1	2474.29	-0.625527	0.277865	-2.25119	0.0243734	0.395049
HAP1	27.7928	1.4861	0.660461	2.2501	0.0244427	0.395685
LRRC6	18.3763	-1.74077	0.773757	-2.24976	0.024464	0.395685
KCNA3	159.97	-1.0138	0.450772	-2.24902	0.0245109	0.396029
WDR76	185.765	-0.859641	0.382523	-2.24729	0.0246213	0.397396
PAIP1	621.544	0.673375	0.299855	2.24567	0.0247251	0.39858
CCR8	43.9952	-1.57975	0.703621	-2.24517	0.0247569	0.39858
LOC781439	132.361	1.18313	0.527038	2.24487	0.0247766	0.39858
LOC100847104	5.2824	3.83881	1.71025	2.24459	0.0247942	NA
CSNK1B	436.026	-0.767201	0.341809	-2.24453	0.0247981	0.39858
AP1S1	401.273	0.654105	0.291558	2.24348	0.0248659	0.398585
LOC100847818	412.774	-0.921023	0.410535	-2.24347	0.0248668	0.398585
HDLBP	3517.98	0.613516	0.273485	2.24332	0.024876	0.398585
CPED1	865.938	0.621511	0.277139	2.24259	0.0249231	0.398924
LOC104975290	318.435	-0.800979	0.357252	-2.24206	0.0249576	0.399063
LOC104975849	2.97223	5.00217	2.23131	2.24181	0.0249735	NA
NCS1	374.359	0.854763	0.381486	2.24062	0.025051	0.39952
NUDC	1475.19	0.619866	0.276654	2.24058	0.0250534	0.39952
BCAR3	311.549	0.754635	0.336858	2.24022	0.0250768	0.39952
GJC3	6.60182	3.36085	1.50052	2.23979	0.0251046	0.39952
LOC112446454	1183.92	-0.678959	0.303158	-2.23962	0.0251158	0.39952
SLC31A1	3987.01	0.909149	0.40609	2.23879	0.0251699	0.39972
DNAJC24	291.949	-0.721668	0.322423	-2.23826	0.025204	0.39972
NICN1	442.603	-0.849235	0.379423	-2.23823	0.0252062	0.39972
BREH1	1321.55	-0.880867	0.393733	-2.23722	0.025272	0.399866
MCRIP2	2478.15	0.562669	0.251522	2.23705	0.025283	0.399866
C1H21orf91	385.925	0.713031	0.318759	2.23689	0.0252932	0.399866
USP42	105.416	-0.844255	0.377583	-2.23595	0.0253553	0.400438
TPST1	661.665	0.933542	0.417604	2.23547	0.0253863	0.400517
ATP2A2	475.448	0.664423	0.297421	2.23394	0.0254867	0.401689
PHKB	346.527	-0.640073	0.286777	-2.23195	0.025618	0.403344
CATSPERD	124.185	-1.05512	0.472891	-2.2312	0.0256676	0.403344
NDUFAF2	21.7726	1.7281	0.774528	2.23117	0.0256702	0.403344
RPL7A	13721.1	0.639361	0.286702	2.23006	0.0257436	0.404086
LOC112444277	3.98139	4.39981	1.97302	2.22999	0.0257483	NA
RAP1GAP	182.143	1.05911	0.475557	2.22709	0.0259412	0.406233
ZC3H12D	513.969	-0.596775	0.267981	-2.22693	0.025952	0.406233
ANO6	623.886	0.839941	0.377194	2.22682	0.0259595	0.406233
ATP11A	1230.69	-0.695881	0.312716	-2.22528	0.0260622	0.407427
RCN3	239	0.706922	0.317769	2.22464	0.0261053	0.407687
LOC112448764	6.13997	3.40953	1.53297	2.22413	0.0261397	NA
RASL10A	339.364	-0.836658	0.376358	-2.22304	0.0262132	0.408195
DPYD	3557.86	0.797663	0.358823	2.223	0.0262159	0.408195
LOC512684	466.859	-0.701889	0.315742	-2.22298	0.0262173	0.408195
EGR1	37.0564	1.61222	0.725433	2.22242	0.0262546	0.408364
RBM46	2.67025	-4.90602	2.20923	-2.22069	0.0263717	NA
GOLPH3	416.388	0.645745	0.290787	2.22068	0.0263724	0.409631
PIP4P1	408.664	-0.629255	0.283423	-2.2202	0.0264052	0.409631
SLC16A7	881.379	-0.749761	0.337751	-2.21987	0.0264279	0.409631
LOC101905992	170.918	-0.787921	0.354981	-2.21962	0.0264448	0.409631
TVP23A	381.679	-0.766518	0.345393	-2.21926	0.0264689	0.409631
DOHH	175.825	0.961376	0.433329	2.21858	0.026515	0.409932
ZNF8	780.87	-1.15125	0.519088	-2.21783	0.0265667	0.410319
KLHL17	335.704	-0.892945	0.40273	-2.21723	0.0266071	0.410416
NEMP2	175.034	-0.810999	0.365817	-2.21696	0.0266262	0.410416
SPTBN4	6.54425	3.02575	1.36551	2.21584	0.0267025	0.41095
PLIN5	205.53	0.803959	0.362912	2.2153	0.0267394	0.41095
TMEM167B	238.866	0.747447	0.337405	2.21528	0.0267408	0.41095
CCNA2	34.146	-1.50992	0.681918	-2.21422	0.0268136	0.411657
LOC112449070	3.70664	-4.32649	1.95403	-2.21414	0.0268191	NA
CYP2D14	13347.3	0.640585	0.289361	2.21379	0.0268432	0.411703
RPL35	8381.37	0.656962	0.296813	2.21339	0.0268709	0.411718
ITPR3	143.533	-0.837705	0.378574	-2.21279	0.026912	0.411938
TMC7	52.0582	1.21534	0.549593	2.21134	0.027012	0.413058
PEBP4	5.48213	3.86666	1.74932	2.21038	0.0270785	NA
DLK2	2.67282	4.85545	2.19873	2.2083	0.0272233	NA
LOC101907668	3.2903	-5.21239	2.36059	-2.20809	0.0272381	NA
CENPB	664.663	0.638966	0.289478	2.20731	0.0272926	0.416114
HOMER2	472.356	0.870206	0.39426	2.20719	0.0273007	0.416114
LOC100141145	154.014	-1.06389	0.482035	-2.20707	0.0273089	0.416114
IYD	418.819	0.90139	0.408438	2.20692	0.0273198	0.416114
C27H8orf48	12.4371	-2.60521	1.18091	-2.20609	0.0273776	0.416207
RGS1	29.2727	-1.54062	0.698436	-2.20582	0.0273968	0.416207
HMOX2	1160.91	0.736087	0.333779	2.20531	0.0274322	0.416207
LOC784007	3267.83	0.543817	0.246639	2.20491	0.0274601	0.416207
PTBP2	671.261	-0.676957	0.307057	-2.20466	0.0274777	0.416207
KIAA0586	147.609	-0.736872	0.334308	-2.20417	0.0275125	0.416207
P4HB	21758.6	0.772949	0.350734	2.20381	0.027538	0.416207
SRRM2	5180.53	-0.705765	0.320309	-2.20339	0.0275672	0.416207
C14H8orf33	158.297	0.735774	0.333932	2.20337	0.0275689	0.416207
C19H17orf67	3.723	-4.38565	1.99075	-2.20302	0.0275936	NA
ATG10	74.2759	0.96552	0.438417	2.20229	0.0276451	0.416789
LOC104968671	9.77495	-2.49615	1.13355	-2.20205	0.0276615	0.416789
CLEC18C	3.86573	-4.44952	2.02075	-2.20191	0.0276714	NA
GNL3L	972.026	-0.630243	0.286451	-2.20018	0.0277943	0.418153
MIR331	8.8501	-3.21566	1.46168	-2.19997	0.0278089	0.418153
CFAP43	35.9201	-1.76177	0.80094	-2.19963	0.0278334	0.418153
MAEA	590.594	-0.620738	0.282361	-2.19838	0.0279217	0.41907
FBXO44	1977.55	-0.761362	0.346391	-2.19798	0.0279503	0.419091
TREH	1845.16	0.709919	0.323043	2.1976	0.0279777	0.419095
ITGAX	142.221	-0.910386	0.414637	-2.19562	0.0281192	0.420145
LOC107131810	9.65293	2.50346	1.14025	2.19553	0.0281257	0.420145
LOC112448841	2.73555	-4.93813	2.24996	-2.19477	0.0281804	NA
RPS7	10665.5	0.615259	0.280358	2.19455	0.0281962	0.420145
EXTL1	552.202	-0.694708	0.316579	-2.19442	0.0282053	0.420145
STAT4	82.2953	-0.974376	0.444092	-2.19409	0.0282291	0.420145
LOC616948	76.6701	-1.21813	0.555326	-2.19354	0.0282686	0.420145
VAPA	1976.06	0.648152	0.295504	2.19337	0.0282804	0.420145
IGDCC4	66.9129	1.79713	0.819421	2.19317	0.028295	0.420145
LOC100336669	93.3348	-0.931817	0.42494	-2.19282	0.0283204	0.420145
LOC104974214	8.00459	3.00851	1.37198	2.19282	0.0283204	0.420145
TRPM3	4.67163	-3.7947	1.73202	-2.19091	0.0284583	NA
REV1	270.075	-0.715244	0.326534	-2.19041	0.0284943	0.422319
LOC614923	15.3334	1.96469	0.89724	2.1897	0.0285457	0.42257
INTS5	141.454	0.763482	0.348714	2.18942	0.0285661	0.42257
BARX2	208.202	1.13479	0.518492	2.18863	0.0286236	0.423014
SRRM4	2.6255	4.82472	2.2049	2.18818	0.0286563	NA
CL43	4361.45	0.79147	0.361729	2.18802	0.0286683	0.423245
STOX2	54.9111	-1.03463	0.472938	-2.18766	0.0286941	0.423245
ZFAND5	1140.31	-0.583936	0.267044	-2.18667	0.0287667	0.42391
LOC507787	269.211	1.14992	0.526066	2.18588	0.0288245	0.424356
TSR2	366.282	0.745521	0.341312	2.18428	0.0289419	0.425677
C15H11orf96	1137.84	0.699016	0.320223	2.18291	0.0290426	0.426752
TMEM38B	98.101	1.36947	0.627641	2.18194	0.0291141	0.427276
TAGLN2	2137.07	0.552876	0.253418	2.18167	0.0291337	0.427276
PRRT2	17.4197	-1.74938	0.802404	-2.18017	0.0292448	0.428227
PLAU	305.87	-0.812541	0.372717	-2.18004	0.0292542	0.428227
LOC104975890	45.5283	-1.67655	0.769183	-2.17966	0.029283	0.428244
MIR421	29.052	-1.58962	0.729499	-2.17906	0.0293273	0.428484
DDIT4	974.862	-0.943427	0.433119	-2.17822	0.0293899	0.428992
CRNKL1	248.637	0.673429	0.309336	2.17702	0.0294792	0.429604
TIGD5	273.724	0.683832	0.314143	2.17682	0.0294942	0.429604
MAP4K1	185.207	-0.757719	0.348131	-2.17653	0.0295154	0.429604
TP53INP1	3062.48	-0.561921	0.258272	-2.1757	0.0295779	0.429925
AK4	184.304	2.34445	1.07766	2.17549	0.0295933	0.429925
LOC540403	89.5214	-1.42696	0.656079	-2.17498	0.0296318	0.43008
FAM69C	91.1168	1.31776	0.606329	2.17334	0.0297549	0.430284
SOX13	93.2406	-1.0277	0.472893	-2.17323	0.0297631	0.430284
UGT3A2	439.057	0.815616	0.37533	2.17306	0.0297756	0.430284
LOC112446753	63.1536	-0.963422	0.443368	-2.17296	0.0297833	0.430284
SSU72	301.24	0.816196	0.37562	2.17293	0.0297855	0.430284
KDM3A	512.724	-0.596041	0.274388	-2.17226	0.0298363	0.430614
DTHD1	2.67711	4.84488	2.23121	2.17142	0.0298997	NA
LOC112447765	3.24646	-5.19377	2.39374	-2.16973	0.0300274	NA
LOC112443869	15.3467	-2.3752	1.09486	-2.16942	0.0300508	0.433305
MRPL18	413.418	0.76346	0.352109	2.16825	0.0301395	0.434177
NOLC1	230.293	0.675439	0.311567	2.16788	0.0301679	0.434181
SVIP	63.5833	1.08425	0.500534	2.16619	0.0302965	0.435626
LOC101907118	3.92799	-4.42053	2.04137	-2.16548	0.0303512	NA
LOC112444310	190.344	-1.01493	0.468944	-2.1643	0.0304417	0.43715
RNASEK	947.456	0.596677	0.27572	2.16407	0.0304593	0.43715
TMEM33	1107.79	0.765117	0.353764	2.16279	0.0305574	0.437953
ZAR1L	927.063	-0.744322	0.344179	-2.1626	0.030572	0.437953
LOC112441999	5.19394	-4.8844	2.2586	-2.16258	0.0305736	NA
TGDS	761.471	-0.657926	0.304334	-2.16185	0.0306294	0.438112
KLB	615.709	0.620847	0.287201	2.16172	0.03064	0.438112
F12	2655.62	0.795825	0.368258	2.16105	0.0306914	0.438441
FBXO9	3975.97	-0.639291	0.296087	-2.15914	0.0308395	0.439602
ZNF7	499.508	-0.761297	0.352606	-2.15906	0.0308459	0.439602
LOC787057	150.502	-0.824091	0.381773	-2.15859	0.0308821	0.439602
GK5	10382.7	-0.645921	0.299241	-2.15853	0.0308868	0.439602
LOC112444743	3.15296	-5.15088	2.38682	-2.15805	0.0309237	NA
C15H11orf91	13.6455	2.41252	1.11823	2.15744	0.0309711	0.440395
FCHO1	64.6074	-1.04283	0.483701	-2.15595	0.0310877	0.441646
LOC112447140	8.35957	-2.42488	1.12505	-2.15536	0.0311335	0.441889
LOC112442740	2.5591	4.78974	2.2238	2.15386	0.0312514	NA
CCNL2	2218.97	-0.673513	0.312757	-2.15347	0.0312816	0.443583
PPFIA3	124.305	-1.03007	0.478679	-2.15191	0.0314044	0.444736
TUBA1C	486.922	0.990262	0.460222	2.1517	0.0314206	0.444736
KLF7	278.372	-0.710633	0.330365	-2.15105	0.031472	0.445055
TOMM6	1348.09	0.744037	0.346347	2.14824	0.0316946	0.446771
LOC101904357	149.839	-0.926621	0.431371	-2.14808	0.0317071	0.446771
RAB9B	3.6349	-4.35696	2.02851	-2.14786	0.0317247	NA
LOC100847609	23.7433	-1.72551	0.803366	-2.14785	0.0317259	0.446771
PYCR3	606.919	0.722591	0.336438	2.14777	0.0317321	0.446771
MT1A	4516.56	5.46727	2.54576	2.14759	0.031746	0.446771
DAZAP1	1073.75	-0.695579	0.323961	-2.14711	0.0317847	0.446771
SBDS	1598.5	0.757778	0.352959	2.14693	0.0317988	0.446771
MANEA	228.578	0.774074	0.360636	2.14641	0.0318399	0.446771
IGFBP2	21050.8	1.07378	0.50031	2.14623	0.0318543	0.446771
VARS2	444.134	-0.697755	0.325171	-2.14581	0.031888	0.446838
TPGS1	437.067	0.609327	0.284122	2.1446	0.0319851	0.446998
CASP8	263.213	0.742887	0.346459	2.14423	0.0320146	0.446998
ABL1	210.056	-0.709696	0.330995	-2.14413	0.0320226	0.446998
FANCI	27.8281	-1.37705	0.642294	-2.14396	0.0320363	0.446998
CCM2L	159.917	-0.790594	0.368772	-2.14386	0.0320444	0.446998
AP5Z1	896.153	-0.665083	0.310344	-2.14305	0.0321091	0.447495
LOC107131858	5.43901	3.19407	1.49231	2.14036	0.032326	NA
SLC10A7	158.188	0.746692	0.348946	2.13985	0.0323668	0.449629
PRPF40B	421.704	-0.761178	0.355743	-2.13968	0.0323805	0.449629
SUMF1	726.477	0.7857	0.367283	2.13922	0.0324177	0.449629
ROMO1	898.977	0.709671	0.331795	2.13888	0.0324451	0.449629
LOC112444603	70.1808	-1.43883	0.672851	-2.1384	0.0324843	0.449629
LOC619159	27.7865	-1.51315	0.707735	-2.13801	0.0325157	0.449629
ELP6	42.2119	-1.12315	0.525364	-2.13786	0.0325282	0.449629
B3GNT2	337.928	0.590243	0.276101	2.13778	0.0325347	0.449629
ARAP3	426.126	-0.72203	0.337778	-2.13759	0.03255	0.449629
HADHB	4146.68	0.722393	0.337955	2.13754	0.0325539	0.449629
MCAT	453.363	0.622386	0.291315	2.13647	0.032641	0.450428
DENND6B	306.451	-0.827764	0.387644	-2.13537	0.0327307	0.451262
TRIM7	278.668	2.04467	0.957714	2.13495	0.0327651	0.451333
CATSPERE	2.59424	4.81063	2.25378	2.13447	0.0328041	NA
TERC	5.81599	3.28814	1.54063	2.13428	0.0328201	NA
AGPAT2	3116.31	0.613131	0.287292	2.13417	0.0328288	0.451612
FGL1	32446.9	1.03342	0.484345	2.13365	0.0328713	0.451612
ZNF175	157.229	-0.832409	0.39027	-2.13291	0.0329325	0.451612
RPP21	171.9	0.788603	0.36975	2.1328	0.0329413	0.451612
COPE	2056.21	0.64544	0.302642	2.13268	0.0329509	0.451612
RHEB	587.571	0.766552	0.359452	2.13256	0.0329612	0.451612
MFSD2A	81.1321	-1.19328	0.559881	-2.13131	0.0330635	0.452369
SLC25A23	171.979	0.727968	0.341581	2.13117	0.0330751	0.452369
PTPRR	68.8381	-0.960509	0.450808	-2.13064	0.033119	0.452568
CCDC57	65.7357	-1.02597	0.481954	-2.12878	0.0332727	0.453756
TCERG1	574.266	-0.623794	0.293037	-2.12872	0.0332771	0.453756
LOC112441829	7.5127	-2.82514	1.32757	-2.12806	0.0333321	0.453756
LCN12	12.2663	2.40209	1.12878	2.12804	0.0333334	0.453756
LOC104974050	18.7002	-1.59164	0.748091	-2.1276	0.0333703	0.453756
WFDC1	335.852	-0.737344	0.346638	-2.12713	0.0334095	0.453756
ZBTB32	102.847	-1.05221	0.494742	-2.12678	0.0334387	0.453756
CRELD2	307.925	0.74157	0.348688	2.12674	0.0334415	0.453756
MAP1LC3C	3.04523	5.04702	2.37374	2.12619	0.0334874	NA
TRAF7	871.884	-0.600033	0.282301	-2.12551	0.0335442	0.454706
PGRMC1	8854.21	0.872473	0.410538	2.12519	0.0335705	0.454706
SLC27A4	1264.17	0.680464	0.32048	2.12327	0.0337315	0.455682
NSMF	1282.34	-0.683262	0.321806	-2.12321	0.0337362	0.455682
MYO15A	7.06777	-2.63886	1.24316	-2.1227	0.0337786	0.455682
EIF5A	1395.59	0.74831	0.35268	2.12179	0.0338558	0.455682
MPP1	1858.15	0.721899	0.340271	2.12154	0.0338765	0.455682
TMEM170A	966.529	0.545444	0.257186	2.12081	0.0339377	0.455682
SMAD7	157.777	0.805184	0.379712	2.12051	0.033963	0.455682
MKI67	56.0413	-1.259	0.593739	-2.12046	0.0339676	0.455682
PDE8B	276.35	-0.629271	0.296813	-2.12009	0.0339985	0.455682
LOC782475	3.10912	-5.13147	2.4207	-2.11983	0.0340205	NA
RETSAT	1000.66	-0.746328	0.352073	-2.11981	0.0340219	0.455682
MAU2	999.65	-0.666433	0.314409	-2.11963	0.034037	0.455682
ZMAT2	440.46	0.66211	0.312385	2.11953	0.0340454	0.455682
COMT	9012.75	0.744113	0.351075	2.11953	0.0340456	0.455682
STXBP1	144.494	-0.763503	0.360252	-2.11935	0.0340605	0.455682
CCT7	1359.53	0.643436	0.303643	2.11905	0.034086	0.455682
CTSB	8853.66	0.766199	0.3619	2.11716	0.0342464	0.45693
CHST12	59.693	1.06293	0.502117	2.11689	0.0342692	0.45693
FKBP1B	7.83172	2.93296	1.38567	2.11664	0.0342907	0.45693
FBP1	5531.83	0.873443	0.412728	2.11627	0.034322	0.45693
NELL2	19.2306	-1.85068	0.87516	-2.11468	0.0344575	0.45693
GPC1	1119.74	0.703954	0.332906	2.11457	0.0344663	0.45693
LOC112448536	3.20262	-5.17463	2.44756	-2.1142	0.0344985	NA
DHX32	409.036	0.818652	0.38727	2.1139	0.0345234	0.45693
STK19	1521.39	-0.796165	0.376697	-2.11354	0.0345543	0.45693
RAMP2	702.293	0.738721	0.349558	2.1133	0.0345751	0.45693
NEURL1B	200.22	-0.89872	0.425272	-2.11328	0.0345764	0.45693
SLC46A3	329.136	0.74648	0.353244	2.11321	0.0345827	0.45693
MDM4	2072.62	-0.68808	0.325711	-2.11255	0.0346395	0.45693
HPX	73430.2	0.916686	0.43394	2.11247	0.0346459	0.45693
CC2D2B	44.7543	-1.04437	0.49445	-2.11218	0.0346712	0.45693
VPS9D1	168.95	-0.916413	0.433888	-2.1121	0.0346782	0.45693
MRPL44	313.083	0.774004	0.36649	2.11194	0.0346918	0.45693
LSM7	197.618	0.740312	0.350549	2.11187	0.034698	0.45693
CINP	939.363	0.804908	0.381195	2.11154	0.0347258	0.45693
NBEAL2	460.464	-0.704869	0.333884	-2.11112	0.0347619	0.45693
ETHE1	1636.37	0.766665	0.363176	2.111	0.0347722	0.45693
B4GALNT1	442.142	-0.742792	0.352019	-2.11009	0.0348507	0.457571
GTSE1	22.6467	-1.43473	0.680238	-2.10916	0.0349306	0.457819
MIR24-1	21.3432	-1.53513	0.727919	-2.10893	0.0349503	0.457819
CTSH	1561.82	0.767406	0.363947	2.10856	0.0349822	0.457819
LOC112442022	30.6945	1.67519	0.794494	2.10849	0.0349883	0.457819
NAPSA	23.3382	-1.38762	0.658773	-2.10637	0.0351724	0.459531
SUN1	648.064	-0.641278	0.304458	-2.10629	0.0351789	0.459531
LOC104975190	2.47364	4.75014	2.25567	2.10587	0.035216	NA
TMEM262	2.47364	4.75014	2.25567	2.10587	0.035216	NA
HPS5	226.566	-0.677495	0.321777	-2.10548	0.0352498	0.460068
DEFB4A	5.28123	-4.2183	2.00391	-2.10503	0.0352883	NA
LOC104972797	16.7022	-1.79396	0.852243	-2.10499	0.0352921	0.46023
PHACTR1	99.2456	-0.918775	0.436622	-2.10428	0.0353542	0.46065
SPATS2	206.513	-0.709509	0.337368	-2.10307	0.0354596	0.460947
ACP6	585.941	-0.568015	0.270107	-2.10292	0.0354724	0.460947
LOC618416	144.46	1.098	0.522177	2.10273	0.0354896	0.460947
PCOLCE2	291.368	0.762768	0.362766	2.10265	0.0354966	0.460947
PRSS36	3.70813	-5.3842	2.56279	-2.10091	0.0356487	NA
LOC112446156	3.70813	-5.3842	2.56279	-2.10091	0.0356487	NA
RNF208	54.3651	-1.06056	0.504902	-2.10052	0.0356827	0.462974
FAM19A5	122.934	-0.851027	0.405359	-2.09944	0.0357779	0.463819
CLMP	9.00002	-2.46884	1.17624	-2.09893	0.0358231	0.463842
EGFL7	1066.78	-0.701545	0.33427	-2.09874	0.0358399	0.463842
KCTD3	723.603	-0.597163	0.284793	-2.09683	0.0360087	0.46518
LOC112447070	7.26192	-2.68339	1.28016	-2.09613	0.0360708	0.46518
ZNF395	578.539	0.581039	0.277214	2.09599	0.036083	0.46518
TSPAN31	1024.5	0.569448	0.271689	2.09595	0.0360864	0.46518
CALR3	60.1167	1.37344	0.655311	2.09586	0.0360942	0.46518
LOC104974444	55.056	-1.20807	0.576612	-2.09512	0.0361603	0.465615
CMAS	915.873	0.573798	0.273985	2.09427	0.0362363	0.465615
ROGDI	539.84	-0.658796	0.314638	-2.09382	0.0362758	0.465615
PRKCSH	1573.95	0.621979	0.297058	2.09379	0.0362784	0.465615
LOC101906081	43.6006	1.48369	0.708615	2.09379	0.0362789	0.465615
LOC101905154	3.44887	-4.20568	2.00932	-2.09309	0.0363413	NA
SPOUT1	458.473	0.693696	0.331429	2.09305	0.0363451	0.466005
C16H1orf159	151.343	-0.805631	0.384959	-2.09277	0.0363698	0.466005
HSPA9	2484.62	0.743133	0.355175	2.0923	0.0364118	0.466106
ADRB2	141.545	-0.984085	0.470463	-2.09174	0.036462	0.466106
CDHR2	13.0303	-2.29602	1.0977	-2.09167	0.0364684	0.466106
RNF130	1428.81	0.757566	0.362294	2.09102	0.036526	0.466455
LOC112447318	2.44668	4.72315	2.25953	2.09033	0.0365883	NA
CNPY3	794.892	0.533468	0.255227	2.09017	0.0366025	0.467046
SYCP2	20.2557	-1.88167	0.900823	-2.08883	0.0367229	0.467625
EBD	3.19451	-5.15198	2.46702	-2.08834	0.0367674	NA
MIRLET7D	20.1183	-1.8635	0.89234	-2.08833	0.0367685	0.467625
ERO1A	264.054	0.742498	0.355579	2.08814	0.0367852	0.467625
ADAMTS12	36.0343	-1.24021	0.594052	-2.08772	0.0368233	0.467625
LOC509184	99.2856	1.13323	0.54285	2.08755	0.0368387	0.467625
ORAI3	152.968	0.758772	0.363524	2.08727	0.0368639	0.467625
TMEM176A	330.062	1.16822	0.559753	2.08703	0.0368851	0.467625
DAB2IP	338.929	-0.709095	0.339772	-2.08697	0.0368906	0.467625
MAST3	679.821	-0.654658	0.313834	-2.086	0.0369783	0.468351
REC8	22.3151	2.18011	1.04589	2.08447	0.0371179	0.469439
FLOT2	1145.51	0.547003	0.262459	2.08415	0.0371466	0.469439
DBI	6267.56	-0.913564	0.438455	-2.0836	0.0371968	0.469439
ST13	3886.46	0.763756	0.366599	2.08336	0.0372188	0.469439
EPM2A	52.7447	1.15671	0.555226	2.08331	0.0372227	0.469439
WNT5A	11.1126	-2.06166	0.989732	-2.08305	0.0372469	0.469439
ROS1	44.5707	1.41919	0.68155	2.08229	0.0373157	0.469922
LOC104976020	68.8366	0.896993	0.430939	2.08148	0.0373897	0.470263
S1PR1	471.288	0.660013	0.317137	2.08116	0.0374192	0.470263
TMBIM1	2321.37	0.777	0.373566	2.07995	0.0375298	0.470263
IL23A	390.772	-0.631399	0.303567	-2.07993	0.0375316	0.470263
NR4A3	21.7499	-1.69739	0.816109	-2.07986	0.0375387	0.470263
NXF1	645.028	-0.647701	0.311493	-2.07935	0.0375854	0.470263
LOC107133182	7.16562	-2.6244	1.26239	-2.07891	0.0376259	0.470263
KCNS3	39.848	-1.31536	0.63294	-2.07818	0.037693	0.470263
CPLANE2	117.346	0.811432	0.390536	2.07774	0.0377333	0.470263
METTL23	225.285	0.734138	0.353436	2.07715	0.0377881	0.470263
POLR2K	27.6204	1.52085	0.732209	2.07708	0.0377946	0.470263
LOC100848570	15.2575	2.47402	1.19114	2.07702	0.0377996	0.470263
ARF6	1368.16	0.558146	0.268759	2.07675	0.0378243	0.470263
ZC3H10	11928.3	0.601461	0.289623	2.0767	0.0378288	0.470263
SIK2	499.755	0.558756	0.269094	2.07644	0.0378536	0.470263
DYNLL2	3153.92	0.706114	0.340076	2.07634	0.0378622	0.470263
S100A2	1861.33	0.835573	0.402447	2.07623	0.0378726	0.470263
PPIB	4227.59	0.775918	0.373752	2.07602	0.0378919	0.470263
LOC100848538	285.81	0.605951	0.29199	2.07525	0.0379637	0.470501
LOC107132799	16.3469	-1.6485	0.794531	-2.07481	0.0380044	0.470501
RBP4	60653.2	1.06196	0.511928	2.07444	0.0380384	0.470501
ATOH7	7.4872	2.89596	1.39603	2.07442	0.0380399	0.470501
PFDN2	404.697	0.666377	0.321274	2.07417	0.0380637	0.470501
ID3	1088.71	0.621438	0.299778	2.07299	0.038173	0.470661
IQCC	62.6636	-1.04951	0.506343	-2.07273	0.0381977	0.470661
FGFRL1	848.101	0.740101	0.357088	2.0726	0.0382094	0.470661
CDK10	651.303	-0.590104	0.28476	-2.07228	0.0382392	0.470661
LOC112447360	75.6503	0.876004	0.422738	2.07221	0.0382454	0.470661
TOP3A	739.233	-0.653244	0.315263	-2.07206	0.0382599	0.470661
SLC25A11	897.991	0.606701	0.292928	2.07116	0.0383439	0.471063
DLG2	18.6092	2.04174	0.985844	2.07105	0.0383537	0.471063
GXYLT2	16.9147	-1.83379	0.885598	-2.07068	0.0383888	0.471118
ADAMTS7	184.646	-0.70266	0.339425	-2.07015	0.0384381	0.471348
PDHA1	463.008	0.629719	0.304315	2.0693	0.038518	0.471891
CNPY2	785.877	0.72407	0.350055	2.06845	0.038598	0.471891
DHH	55.7054	1.05925	0.512103	2.06843	0.0385992	0.471891
SDC4	4021.67	0.671684	0.32479	2.06806	0.0386347	0.471891
TNFSF13	43.6696	1.08182	0.523227	2.0676	0.0386778	0.471891
PAIP2B	357.119	0.584495	0.28274	2.06726	0.0387101	0.471891
TTC7A	88.3457	0.944022	0.456661	2.06723	0.0387125	0.471891
F11R	1742.7	0.55936	0.270605	2.06707	0.0387272	0.471891
TMX4	282.46	0.728327	0.352542	2.06593	0.0388351	0.472755
SIGLEC8	27.8679	-1.30263	0.630607	-2.06567	0.0388595	0.472755
ATP8B3	3139.37	-0.840857	0.407127	-2.06534	0.0388906	0.47276
LOC101906324	2128.84	0.820615	0.397389	2.06502	0.0389213	0.472761
LOC104970249	32.3388	-1.28653	0.623296	-2.06407	0.0390112	0.473215
PPFIBP2	488.261	-0.689847	0.334279	-2.06368	0.0390477	0.473215
MCOLN2	26.7349	-1.42217	0.689219	-2.06344	0.0390704	0.473215
BCLAF3	216.836	-0.628964	0.30483	-2.06333	0.0390815	0.473215
LOC100848353	5.49033	2.83479	1.37425	2.0628	0.0391318	NA
ZNF639	506.082	-0.58058	0.281614	-2.06162	0.0392443	0.474431
TMEM144	93.3317	-0.833565	0.404488	-2.06079	0.0393232	0.474431
FKBP9	109.801	1.07735	0.5228	2.06072	0.0393294	0.474431
SLC2A6	84.3149	-1.09643	0.532066	-2.06071	0.0393308	0.474431
VNN1	1613.59	-0.815457	0.395727	-2.06066	0.0393359	0.474431
LOC112444613	10.2811	2.25724	1.09594	2.05964	0.0394331	0.475232
MRPL51	695.605	0.663822	0.322434	2.05878	0.0395148	0.475545
MAP9	8.61286	-2.33416	1.13385	-2.05861	0.039532	0.475545
C15H11orf1	3.27041	4.08958	1.98695	2.05822	0.0395693	NA
LOC112442823	2.47493	4.75187	2.30881	2.05814	0.0395765	NA
AFDN	1817.14	-0.644287	0.313049	-2.0581	0.0395802	0.475545
STARD7	1540.6	0.544517	0.264575	2.05808	0.0395825	0.475545
SSR4	4099.93	0.716345	0.348136	2.05766	0.0396229	0.47566
SPCS2	1807.75	0.602073	0.292684	2.05708	0.0396787	0.475959
LUC7L	2322.37	-0.696072	0.338471	-2.05652	0.0397327	0.476236
TINF2	228.432	-0.743784	0.361764	-2.05599	0.0397834	0.476429
AGBL5	110.271	-0.868857	0.422656	-2.05571	0.0398106	0.476429
ATP9B	531.004	-0.60773	0.295807	-2.05449	0.0399287	0.477472
KLC1	861.793	-0.572805	0.278922	-2.05364	0.0400105	0.478079
SMIM14	5484.3	0.739838	0.360365	2.05303	0.0400701	0.478368
CDK20	221.378	-0.691686	0.337058	-2.05212	0.0401575	0.478368
FGA	174931	0.908185	0.44269	2.05152	0.0402168	0.478368
AAR2	201.94	0.81222	0.395972	2.05121	0.0402467	0.478368
LOC112447136	3.42248	-4.2091	2.05228	-2.05094	0.040273	NA
OPN3	99.1351	-1.13897	0.555349	-2.05091	0.0402762	0.478368
LOC104973398	21.9249	-1.62614	0.792923	-2.05082	0.0402849	0.478368
LGR5	47.3225	-1.18703	0.578906	-2.05047	0.0403191	0.478368
AQP8	6625.24	0.76746	0.374317	2.0503	0.0403355	0.478368
HACL1	5192.1	-0.640109	0.312203	-2.0503	0.0403356	0.478368
GOLIM4	2518.06	0.624764	0.304733	2.0502	0.040345	0.478368
TSPEAR	9.1592	-2.20353	1.07541	-2.04902	0.0404603	0.479366
MBL1	3675.74	0.843279	0.411617	2.0487	0.0404915	0.479368
ZNF512B	504.812	-0.663471	0.323958	-2.04802	0.0405583	0.47979
LOC101904166	3.3767	4.16811	2.03555	2.04766	0.0405933	NA
ZNF135	30.2896	-1.21158	0.591737	-2.04749	0.0406095	0.479992
DENND2A	853.282	0.651916	0.318442	2.04721	0.0406377	0.479992
MIR339A	6.26429	-3.41606	1.66886	-2.04695	0.0406634	NA
LSAMP	2.92032	-5.02404	2.45468	-2.04672	0.0406855	NA
LOC112447502	94.683	-1.23572	0.604282	-2.04494	0.0408608	0.482165
TMEM30B	747.384	0.750119	0.366871	2.04464	0.0408903	0.482165
SAMD5	3.8362	-4.43699	2.17021	-2.0445	0.0409041	NA
RPS6KA5	166.444	-0.725436	0.354879	-2.04418	0.0409359	0.482165
MYH3	16.364	-1.58332	0.774593	-2.04407	0.0409468	0.482165
CDC37	807.018	0.63339	0.309973	2.04337	0.0410159	0.48261
SLC2A11	7.72016	2.90909	1.42423	2.04257	0.0410954	0.483177
YIF1B	691.957	0.596345	0.292017	2.04216	0.0411356	0.483281
TIMM10	346.281	0.692837	0.339411	2.0413	0.0412214	0.483586
ALDH6A1	5540.4	0.610651	0.299186	2.04104	0.0412465	0.483586
AMPH	12.7781	-2.24114	1.09808	-2.04095	0.0412557	0.483586
HSPA1L	17.2036	2.16178	1.05991	2.03959	0.0413911	0.484282
LOC618071	10.4451	2.26989	1.11309	2.03927	0.0414229	0.484282
LOC781988	5575.37	0.856385	0.419974	2.03914	0.0414362	0.484282
LOC101907133	9.59362	-2.04745	1.0041	-2.03909	0.0414408	0.484282
USP20	461.406	-0.765094	0.375325	-2.03848	0.0415017	0.484378
C8A	19026.9	0.570189	0.279726	2.03838	0.0415119	0.484378
NID1	1901.71	0.663397	0.325556	2.03773	0.0415765	0.484766
PROS1	5105.62	0.800473	0.392887	2.03741	0.0416089	0.484777
EIF4H	421.518	0.706911	0.347162	2.03626	0.0417243	0.485754
CEP63	113.765	-0.882134	0.433383	-2.03546	0.0418046	0.486205
RFX7	339.709	-0.691925	0.340009	-2.03502	0.0418492	0.486205
GID8	484.083	0.646227	0.317567	2.03493	0.0418577	0.486205
CABIN1	392.933	-0.74962	0.368503	-2.03423	0.0419284	0.486365
CLCN3	845.83	0.619443	0.304519	2.03417	0.0419346	0.486365
LOC100848639	3.09404	-4.11071	2.02092	-2.03408	0.0419432	NA
THAP8	39.3818	-1.10368	0.542788	-2.03335	0.0420171	0.486441
LOC104969611	64.1234	1.0143	0.498845	2.03329	0.0420235	0.486441
CCT2	1553.02	0.720704	0.354474	2.03317	0.0420358	0.486441
CLASRP	337.539	-0.713865	0.351213	-2.03257	0.0420958	0.48677
PALB2	436.331	-0.635745	0.312978	-2.03128	0.0422265	0.487398
SIGMAR1	769.594	0.760162	0.374251	2.03116	0.042239	0.487398
FGB	196148	0.964417	0.474899	2.03078	0.0422768	0.487398
C3H1orf123	270.948	0.627826	0.309204	2.03046	0.04231	0.487398
SLC25A37	1367.42	-0.695042	0.342349	-2.03021	0.0423349	0.487398
RASA3	723.221	-0.540823	0.266394	-2.03016	0.0423398	0.487398
FOXO3	942.674	0.541286	0.266707	2.02952	0.0424056	0.487569
PHF12	359.246	-0.635272	0.313035	-2.0294	0.0424179	0.487569
RAD52	355.993	-0.618462	0.304832	-2.02886	0.0424724	0.487603
EGFLAM	48.8053	-0.962279	0.474322	-2.02875	0.0424842	0.487603
RFESD	11.6142	-1.87283	0.923336	-2.02833	0.0425269	0.48773
LOC112447041	10.2844	2.11803	1.04462	2.02756	0.0426048	0.488222
PTOV1	2109.92	0.56596	0.279221	2.02692	0.0426701	0.488222
CCDC12	122.036	0.826146	0.407609	2.02681	0.0426819	0.488222
MRI1	258.774	0.754209	0.372295	2.02584	0.0427817	0.488222
B3GALT1	1075.8	0.553218	0.273098	2.02571	0.0427946	0.488222
PPDPF	3390.58	0.607616	0.300027	2.02521	0.0428463	0.488222
HVCN1	18.4755	1.47203	0.72688	2.02514	0.0428528	0.488222
CCT6A	1462.04	0.5629	0.277986	2.02492	0.0428751	0.488222
CTNNAL1	265.578	0.639197	0.315689	2.02477	0.042891	0.488222
LOC112446446	6.82937	-2.48224	1.22609	-2.02451	0.0429175	0.488222
IL17D	116.444	-0.764152	0.377451	-2.02451	0.0429182	0.488222
MAGEH1	260.311	0.784732	0.387765	2.02373	0.042998	0.48849
COL5A3	14.1701	1.79939	0.889175	2.02366	0.0430051	0.48849
LOC112443216	222.46	1.03817	0.513107	2.02331	0.0430415	0.488543
MRPL36	620.801	0.61489	0.303958	2.02295	0.0430788	0.488607
AGAP2	29.365	-1.40182	0.6932	-2.02225	0.043151	0.489066
CCDC50	863.787	-0.62424	0.308763	-2.02175	0.0432026	0.48909
EIF3J	929.315	0.65946	0.326229	2.02147	0.0432315	0.48909
DECR2	5038.5	0.627972	0.310677	2.0213	0.0432484	0.48909
TMEM150B	219.978	0.618246	0.305911	2.021	0.04328	0.48909
IER3	351.341	0.656275	0.32485	2.02024	0.0433584	0.489518
MUM1L1	9.98458	-2.08327	1.03131	-2.02002	0.0433814	0.489518
TUBAL3	43.148	-1.18418	0.586419	-2.01933	0.0434525	0.48962
PLD1	302.929	0.739244	0.366088	2.0193	0.0434555	0.48962
CES2	3899.52	0.703995	0.348682	2.01901	0.0434857	0.48962
SETD6	339.851	-0.583178	0.289034	-2.01768	0.0436248	0.490063
DIS3	424.795	-0.645718	0.320038	-2.01763	0.04363	0.490063
PYM1	105.843	0.835643	0.414232	2.01733	0.043661	0.490063
HYOU1	552.071	0.613689	0.304212	2.01731	0.0436635	0.490063
NEU2	2.9351	-5.0488	2.50339	-2.01679	0.0437178	NA
AVPR2	2.9351	-5.0488	2.50339	-2.01679	0.0437178	NA
CKB	2084.62	0.493641	0.244775	2.01671	0.0437253	0.490063
SNRPD3	2041.16	0.55287	0.274177	2.01647	0.0437507	0.490063
ISM2	3.43345	-5.27342	2.61543	-2.01627	0.0437715	NA
LOC107131588	3.43345	-5.27342	2.61543	-2.01627	0.0437715	NA
LOC112444761	3.43345	-5.27342	2.61543	-2.01627	0.0437715	NA
LOC101905450	42.0551	-1.24712	0.618538	-2.01625	0.0437741	0.490063
LOC615303	2320.12	-0.769897	0.381856	-2.0162	0.0437795	0.490063
CALML4	261.708	0.854153	0.423734	2.01577	0.0438237	0.490202
LOC618733	275.576	0.684555	0.339676	2.01532	0.0438715	0.490321
LIMS2	1725.23	-0.77643	0.385314	-2.01505	0.043899	0.490321
LOC100336368	2202.29	0.650642	0.32297	2.01456	0.0439508	0.490321
CANX	3841.96	0.572925	0.284467	2.01403	0.0440067	0.490321
SPCS3	1987.73	0.577812	0.286917	2.01387	0.0440237	0.490321
SLC9C2	25.5073	1.33298	0.66199	2.01359	0.0440526	0.490321
CENPE	17.5672	-1.59482	0.792046	-2.01355	0.044057	0.490321
IGFBP3	3859.31	0.697846	0.346794	2.01228	0.0441905	0.491451
KANK2	438.607	0.566224	0.281465	2.01171	0.0442509	0.491571
TRO	45.2502	-1.0415	0.517829	-2.01129	0.0442952	0.491571
RPGRIP1	182.513	0.641045	0.318841	2.01055	0.044373	0.491571
RASL11A	104.96	0.91913	0.457164	2.0105	0.0443781	0.491571
TMEM218	92.6355	0.775585	0.38592	2.00971	0.0444622	0.491571
OTC	5878.26	0.816754	0.406491	2.00928	0.0445076	0.491571
ASB11	2391.93	-0.605148	0.301191	-2.00919	0.0445174	0.491571
DERL3	119.819	0.757775	0.377166	2.00913	0.0445238	0.491571
GCHFR	2809.5	0.624628	0.310938	2.00885	0.0445531	0.491571
SREK1	1514.68	-0.590423	0.293939	-2.00866	0.0445735	0.491571
LOC112445780	9.6416	-2.75042	1.36929	-2.00864	0.0445749	0.491571
LRIG3	64.4936	-1.28705	0.640818	-2.00845	0.044595	0.491571
NMRK1	886.157	-0.544021	0.270946	-2.00786	0.0446582	0.491571
LOC104973745	5.5636	-3.1928	1.59032	-2.00764	0.0446818	NA
ADA	1570.46	0.721005	0.359136	2.00761	0.0446844	0.491571
PPP6R2	514.341	-0.626604	0.312132	-2.0075	0.044697	0.491571
LARGE2	215.657	-0.827868	0.412463	-2.00713	0.0447357	0.491571
SLC16A11	644.982	0.555283	0.276665	2.00706	0.0447433	0.491571
BRI3	2250.26	0.614767	0.306364	2.00666	0.0447861	0.491691
NCK2	336.918	0.72861	0.363292	2.00557	0.0449018	0.49261
LOC107132456	2.37993	-4.74492	2.3664	-2.00512	0.04495	NA
CDC26	306.392	0.803804	0.400974	2.00463	0.0450027	0.493236
MIIP	960.59	-0.675646	0.337075	-2.00444	0.0450229	0.493236
LOC112445111	3.87175	-3.48774	1.74089	-2.00342	0.0451322	NA
FMR1	1368.91	-0.543876	0.27149	-2.0033	0.0451449	0.494221
ADCK5	900.247	-0.593971	0.296631	-2.00239	0.0452424	0.494636
DEFB124	6.98553	-3.64029	1.81815	-2.00219	0.0452641	0.494636
MAPKAPK2	1319.62	0.548773	0.274105	2.00205	0.0452791	0.494636
ZNF174	92.755	0.893111	0.446222	2.00149	0.0453392	0.494689
HSF4	732.786	-0.871262	0.435372	-2.00119	0.0453719	0.494689
KLF12	46.6392	-1.13625	0.567948	-2.00062	0.0454331	0.494689
EMG1	134.247	0.829934	0.414875	2.00044	0.0454526	0.494689
NTRK3	9.09274	-2.44493	1.22221	-2.00041	0.0454564	0.494689
LOC507443	651.426	0.701405	0.350664	2.00022	0.0454764	0.494689
POLR3K	357.236	0.601589	0.300865	1.99953	0.0455508	0.495085
C16H1orf167	95.37	-0.904942	0.452692	-1.99902	0.0456057	0.495085
SERBP1	1208.35	0.586156	0.29324	1.99889	0.0456198	0.495085
CRY2	356.977	-0.796296	0.398408	-1.9987	0.0456413	0.495085
LOC107131403	12.373	-2.36127	1.1819	-1.99786	0.0457322	0.495722
RYK	436.462	0.68804	0.344455	1.99747	0.045774	0.495826
FAM178B	6.27435	-3.3382	1.6716	-1.99701	0.045824	NA
TJAP1	328.075	-0.607919	0.30448	-1.99658	0.0458709	0.496527
MPP6	1071.5	-0.509198	0.255108	-1.99601	0.0459328	0.496848
LOC107131843	3.63539	4.27772	2.14325	1.99591	0.045944	NA
COX7A2L	1290.42	0.612032	0.306686	1.99563	0.045974	0.496945
HAX1	540.886	0.617363	0.309437	1.99512	0.0460301	0.497203
PLA2G2D1	139.642	1.15216	0.577674	1.99447	0.0461004	0.497613
LOC112447851	20.498	7.79389	3.90894	1.99386	0.0461671	0.497984
C7H19orf53	815.541	0.596212	0.299117	1.99324	0.0462356	0.498374
FLOT1	951.719	0.614139	0.308176	1.99282	0.0462812	0.498497
SERPING1	36695.1	0.728322	0.365604	1.99211	0.0463593	0.498497
CPS1	33161.8	0.811682	0.407477	1.99197	0.0463742	0.498497
DUSP1	591.392	-0.965164	0.484575	-1.99177	0.0463959	0.498497
LOC518623	979.59	-1.01477	0.509516	-1.99163	0.0464112	0.498497
HDGF	1027	0.612769	0.30774	1.99119	0.0464598	0.498497
PEX5	928.801	0.545401	0.273978	1.99068	0.0465166	0.498497
FBXL2	97.8579	-0.826141	0.415012	-1.99064	0.04652	0.498497
TTC39B	259.154	-0.61532	0.309166	-1.99026	0.0465625	0.498497
DUSP26	388.084	0.968168	0.486505	1.99005	0.0465857	0.498497
LOC107132664	2.35992	4.67912	2.35197	1.98944	0.0466521	NA
ACAP1	413.438	-0.739403	0.371676	-1.98937	0.0466601	0.498497
RHOBTB3	1234.98	0.55254	0.277754	1.98932	0.0466661	0.498497
CCL14	391.459	-0.860851	0.432739	-1.98931	0.0466674	0.498497
CHKA	2944.88	-1.67692	0.843194	-1.98878	0.046726	0.498728
GSPT2	406.617	0.789079	0.396916	1.98802	0.046809	0.498728
LOC112444959	46.6734	-1.38231	0.69534	-1.98797	0.0468151	0.498728
GPATCH4	110.005	0.709181	0.356776	1.98775	0.0468394	0.498728
DZIP3	124.113	0.856567	0.430945	1.98765	0.0468507	0.498728
IKBKG	480.201	-0.555428	0.279502	-1.98721	0.0468993	0.498899
CCAR1	1226.38	-0.636325	0.320417	-1.98593	0.0470412	0.500064
PROSER3	17.9943	-1.50238	0.756816	-1.98513	0.04713	0.500263
ASPG	1057.31	-0.956213	0.481727	-1.98497	0.0471481	0.500263
LOC112448832	28.5223	-1.92833	0.971535	-1.98483	0.0471636	0.500263
UBE2G1	881.885	0.645299	0.325154	1.98459	0.0471897	0.500263
WDR26	1016.81	-0.556035	0.280314	-1.98362	0.0472985	0.500999
LOC104969719	516.406	-0.622564	0.313889	-1.98339	0.0473242	0.500999
BET1	371.453	0.551383	0.278091	1.98274	0.047396	0.501252
CCDC24	19.9696	1.5433	0.778423	1.98259	0.0474131	0.501252
OAS1X	27.9943	-1.54904	0.781846	-1.98126	0.0475621	0.502172
SCD	4268.57	-2.3336	1.17786	-1.98122	0.0475662	0.502172
PFKFB3	169.324	-0.802335	0.405139	-1.98039	0.0476592	0.502172
DNAJA3	1121	0.701559	0.354314	1.98004	0.0476985	0.502172
MPDZ	1655.25	-0.566346	0.286028	-1.98003	0.0476998	0.502172
ZNF613	238.166	-1.01993	0.515141	-1.97991	0.0477137	0.502172
ATP6V1F	1151.27	0.717851	0.362674	1.97933	0.0477788	0.502172
TMBIM6	29910	0.787839	0.398081	1.97909	0.0478059	0.502172
DDAH1	1310.16	0.579739	0.292962	1.97889	0.0478283	0.502172
FAP	7.95201	-3.02692	1.52997	-1.97841	0.047882	0.502172
YIPF2	135.11	0.845899	0.427587	1.97831	0.0478939	0.502172
MAMLD1	18.3513	-1.82091	0.920446	-1.97829	0.047896	0.502172
ALKBH4	785.156	0.632949	0.320014	1.97788	0.0479424	0.502172
CIRBP	3015.85	-0.667364	0.337435	-1.97776	0.0479563	0.502172
CPNE7	2.67607	-4.91185	2.48397	-1.97742	0.0479945	NA
CPE	58.1381	-1.33797	0.677023	-1.97626	0.0481253	0.503135
TNC	271.106	1.00961	0.510887	1.97618	0.0481341	0.503135
JMJD1C	1273.37	-0.58678	0.297007	-1.97564	0.0481956	0.503135
LONRF3	318.599	-0.723667	0.366314	-1.97554	0.0482073	0.503135
TEX10	346.101	-0.611367	0.309512	-1.97526	0.0482383	0.503135
POLR2E	1227.72	0.535778	0.271276	1.97503	0.048265	0.503135
RTF2	319.04	0.604829	0.306359	1.97425	0.0483538	0.503135
WDR83OS	826.884	0.619321	0.313709	1.97419	0.0483606	0.503135
IKZF3	150.574	-0.749095	0.379452	-1.97415	0.0483649	0.503135
CDKN1A	392.875	0.733085	0.371359	1.97406	0.0483746	0.503135
ATP6V1G1	1024.1	0.558478	0.282993	1.97347	0.0484424	0.503167
BCL6	334.374	-0.777991	0.394243	-1.97338	0.0484525	0.503167
WSCD2	127.761	-0.928204	0.470412	-1.97318	0.0484756	0.503167
LOC104974345	166.511	-0.953471	0.483505	-1.972	0.0486096	0.504035
LOC789503	3.29612	-5.21465	2.64451	-1.97188	0.0486235	NA
COL27A1	637.128	-0.594932	0.30171	-1.97187	0.0486246	0.504035
POGLUT1	70.2675	0.829709	0.420854	1.97149	0.0486679	0.504054
HNRNPDL	4015.81	-0.598191	0.303453	-1.97128	0.0486918	0.504054
ORM1	171620	1.79956	0.913534	1.96989	0.0488515	0.505367
FSBP	93.2581	-0.780301	0.396196	-1.96948	0.0488977	0.505506
LOX	66.6286	-0.835439	0.424257	-1.96918	0.0489324	0.505525
EIF4G2	3230.04	0.544201	0.276423	1.96873	0.0489846	0.505726
PNCK	2.20724	-4.63104	2.35241	-1.96864	0.0489946	NA
ARL11	51.9492	1.03728	0.527142	1.96774	0.049098	0.506495
ABCF3	542.484	0.555281	0.282226	1.96751	0.0491248	0.506495
TNFRSF21	413.608	0.586056	0.297948	1.96697	0.0491862	0.506789
ACCSL	3.39756	5.19769	2.64267	1.96683	0.0492023	NA
CNTD1	2.64687	4.85417	2.46853	1.96642	0.0492501	NA
PTGIR	24.3853	-1.35935	0.69133	-1.96628	0.0492665	0.50713
ITGA1	1217.58	0.500251	0.254436	1.96612	0.0492851	0.50713
COL9A3	2.77993	4.9035	2.49537	1.96504	0.04941	NA
ANKRD46	317.136	0.579157	0.294732	1.96503	0.049411	0.507136
FBXL21	536.249	0.632473	0.321896	1.96484	0.049433	0.507136
THEMIS	19.5519	-1.87395	0.95375	-1.96482	0.0494347	0.507136
LOC101902385	64.9549	-1.03259	0.525576	-1.96468	0.049451	0.507136
SPTLC1	609.769	0.543307	0.276544	1.96463	0.0494571	0.507136
RASGRP1	101.114	-0.752441	0.383069	-1.96424	0.0495019	0.507136
GSTA4	2768	-0.69121	0.351918	-1.96412	0.049516	0.507136
CST6	276.582	0.951997	0.484882	1.96336	0.0496044	0.507418
FAM219A	97.6327	-0.851061	0.433504	-1.96321	0.0496213	0.507418
TREML2	43.7803	1.14163	0.581563	1.96303	0.0496423	0.507418
MLKL	40.5375	-0.999735	0.509506	-1.96216	0.0497435	0.507744
TUBA4A	524.227	0.726545	0.370286	1.96212	0.0497487	0.507744
TOR1AIP2	1450.43	0.513623	0.261797	1.96191	0.049773	0.507744
CD3EAP	82.8623	1.01333	0.516668	1.96128	0.0498461	0.508153
HDDC2	114.392	-0.789257	0.402493	-1.96092	0.0498884	0.508249
STAT2	1786.6	-0.628888	0.32086	-1.96	0.0499953	0.508349
COPB2	1077.49	0.494507	0.252394	1.95927	0.0500811	0.508349
LOC525947	3487.27	0.885965	0.452213	1.95918	0.0500918	0.508349
WNT9B	38.9589	-1.17281	0.598732	-1.95882	0.0501338	0.508349
SAMD12	30.6825	1.31287	0.670248	1.95878	0.0501391	0.508349
MRPS6	276.463	0.576864	0.294519	1.95867	0.050152	0.508349
LOC101903713	15.8058	-1.7269	0.881707	-1.95859	0.0501608	0.508349
LCP2	319.202	-0.546445	0.279012	-1.9585	0.0501711	0.508349
LOC530077	139.251	-0.770254	0.393381	-1.95804	0.0502259	0.508349
CTXND1	809.629	-0.532513	0.271995	-1.95781	0.0502528	0.508349
LOC107132867	29.9855	-1.39464	0.712375	-1.95774	0.0502611	0.508349
FBXW7	204.224	-0.664114	0.339358	-1.95697	0.050351	0.508925
SLC30A9	457.157	-0.563971	0.288286	-1.95629	0.050431	0.509399
ANKRD50	141.409	-0.866367	0.442997	-1.9557	0.050501	0.509711
CEBPA	517.245	0.70828	0.362244	1.95526	0.0505526	0.509711
BLK	89.2754	-1.07289	0.54874	-1.95519	0.0505611	0.509711
PYGM	4.01884	3.64753	1.8661	1.95462	0.050628	NA
NOP10	452.724	0.712548	0.364605	1.9543	0.0506655	0.51043
LOC112441634	2.21624	4.59086	2.34935	1.9541	0.0506896	NA
CYB561D2	256.998	0.813239	0.416219	1.95388	0.0507159	0.510604
ASPHD2	54.7032	1.42369	0.729321	1.95207	0.0509293	0.51185
C24H18orf32	806.282	0.628023	0.321734	1.95199	0.0509393	0.51185
METTL7B	5144.28	0.820956	0.420574	1.95199	0.0509393	0.51185
ARHGEF3	166.548	-0.636843	0.326374	-1.95127	0.0510255	0.512382
GGACT	1124.35	0.525911	0.269676	1.95016	0.051157	0.513368
ALDH9A1	6525.31	0.701466	0.359809	1.94955	0.0512294	0.513761
LOC100300442	2.69877	4.85692	2.49249	1.94863	0.05134	NA
ECI1	5456.52	0.75714	0.388646	1.94815	0.0513973	0.514837
LOC112441469	296.945	1.12411	0.57703	1.9481	0.0514035	0.514837
S100A16	674.581	0.652025	0.334815	1.94742	0.0514844	0.515312
MIR1247	2.64156	4.8407	2.48576	1.94737	0.0514903	NA
TNFRSF18	21.4035	-1.70956	0.877983	-1.94714	0.0515178	0.515312
ALDH7A1	1307.5	0.736375	0.378378	1.94614	0.051638	0.515508
LOC112447362	49.1064	-0.931381	0.478605	-1.94603	0.0516509	0.515508
SLC27A2	3219.1	0.825908	0.424415	1.94599	0.0516559	0.515508
RSRP1	1402.35	-0.550407	0.282922	-1.94544	0.0517226	0.515508
EPO	2.33683	4.65849	2.39474	1.9453	0.0517391	NA
PYCR1	54.8462	1.22782	0.63125	1.94506	0.0517677	0.515508
CD200	28.1424	-1.45356	0.747341	-1.94497	0.0517784	0.515508
DENND6A	413.568	-0.61124	0.314298	-1.94478	0.0518016	0.515508
PHLDB2	3339.16	-0.5498	0.28271	-1.94475	0.051805	0.515508
LOC100848208	112.851	1.05621	0.543316	1.94401	0.0518938	0.516049
DHTKD1	2237.35	0.558949	0.287563	1.94374	0.0519263	0.516049
KDELR1	1327.82	0.699881	0.3604	1.94196	0.052142	0.517465
LOC112449280	5.31896	3.13246	1.61322	1.94175	0.0521676	NA
NDUFB4	481.012	0.677239	0.348778	1.94174	0.052168	0.517465
TSC2	935.738	-0.548091	0.282269	-1.94173	0.0521695	0.517465
LOC112446104	11.6407	-1.75982	0.906613	-1.9411	0.0522466	0.517896
C22H3orf20	7.3671	2.82012	1.45337	1.9404	0.0523315	0.518168
EVA1C	86.2665	-0.963923	0.496786	-1.94032	0.0523412	0.518168
SAPCD2	4.42018	-3.69412	1.90401	-1.94018	0.0523574	NA
TMEM70	395.491	0.563377	0.290401	1.94	0.0523797	0.518216
LRRC25	390.71	0.757812	0.390771	1.93927	0.052468	0.518682
MAP2K3	585.717	0.538305	0.277625	1.93897	0.0525054	0.518682
RBM43	143.948	-0.695881	0.358927	-1.93878	0.0525277	0.518682
FOXRED2	115.591	0.923078	0.476459	1.93737	0.0526998	0.518914
TTBK1	10.5705	2.29333	1.18375	1.93735	0.0527022	0.518914
ZNF852	88.5458	0.767051	0.396047	1.93677	0.0527738	0.518914
BLA-DQB	359.674	-1.0058	0.519331	-1.93673	0.0527787	0.518914
SNX20	112.2	-0.911846	0.470843	-1.93662	0.0527913	0.518914
ACOX1	10496.7	-0.559896	0.289112	-1.93661	0.0527936	0.518914
RAD21L1	4259.73	0.676122	0.349168	1.93638	0.0528216	0.518914
DOC2G	172.197	-0.903341	0.466594	-1.93603	0.0528638	0.518914
ZNF266	47.0668	1.0551	0.545007	1.93593	0.0528759	0.518914
LOC100848886	5.24569	3.11724	1.61022	1.93592	0.0528781	NA
LGALS3BP	3487.13	0.590846	0.305217	1.93582	0.0528893	0.518914
MST1R	82.9188	1.04368	0.539213	1.93556	0.0529216	0.518914
LOC618256	7.97199	2.42475	1.25437	1.93304	0.0532309	0.520595
IL12RB1	52.6482	-0.952415	0.492766	-1.93279	0.0532617	0.520595
BUD31	445.358	0.731681	0.378582	1.93269	0.0532746	0.520595
PIP5K1C	250.962	-0.634654	0.328385	-1.93265	0.0532792	0.520595
SERTAD4	6.51898	-2.86259	1.4812	-1.93261	0.0532842	0.520595
AP2A1	403.546	-0.578253	0.299263	-1.93225	0.0533283	0.520595
LOC507696	199.969	-0.671963	0.34788	-1.93159	0.0534096	0.520595
TESPA1	17.2401	-1.54058	0.797612	-1.93148	0.0534231	0.520595
RNF214	197.223	-0.67241	0.348167	-1.93128	0.0534479	0.520595
ZC3H7B	596.509	-0.621143	0.321632	-1.93122	0.0534553	0.520595
URM1	396.52	0.585758	0.303328	1.93111	0.0534699	0.520595
FOXA2	846.457	-0.613883	0.31793	-1.93088	0.0534983	0.520595
SLC40A1	4326.11	0.467234	0.242033	1.93046	0.0535504	0.520727
AEBP1	1725.24	-0.649131	0.336312	-1.93015	0.0535885	0.520727
ZNF614	272.378	-0.701091	0.363269	-1.92995	0.0536132	0.520727
C3H1orf194	2.28794	4.64889	2.41053	1.92858	0.0537832	NA
LRRC3	125.038	-0.93173	0.483146	-1.92846	0.0537976	0.522189
CHAMP1	278.585	0.56893	0.295086	1.92801	0.0538537	0.522405
OPA3	6.33653	2.59893	1.34854	1.92722	0.0539522	0.523031
SLC35C1	94.4514	0.782159	0.406043	1.92629	0.0540676	0.523813
BLMH	837.311	0.632114	0.328196	1.92603	0.0541008	0.523813
LOC100847839	336.851	0.684998	0.355714	1.9257	0.0541417	0.523879
SLC39A7	588.801	0.659314	0.342511	1.92494	0.0542366	0.52395
SNRPB	581.255	0.565509	0.293812	1.92473	0.054263	0.52395
ALDH1L2	164.56	-0.776495	0.403473	-1.92453	0.0542886	0.52395
FAM47E	91.9121	0.867273	0.45068	1.92436	0.0543092	0.52395
ZNF706	683.879	0.611389	0.31774	1.92418	0.0543316	0.52395
LOC100294723	13.3403	-1.90915	0.992274	-1.92401	0.0543529	0.52395
LOC112448075	4.85781	3.00434	1.56153	1.92398	0.0543577	NA
SOCS3	225.438	0.755928	0.392978	1.92359	0.0544064	0.524138
MAN2A1	1867.35	0.507026	0.263637	1.9232	0.0544551	0.524192
ANKRD42	43.9441	-1.04613	0.544011	-1.923	0.05448	0.524192
PLBD2	1358.23	0.570127	0.29661	1.92214	0.0545883	0.524906
ZMYM3	479.549	-0.647547	0.33697	-1.92167	0.054647	0.525142
POMT2	334.761	0.622231	0.323919	1.92095	0.0547386	0.525695
TMEM52	12.1175	-1.88148	0.97965	-1.92057	0.0547865	0.525828
MOB3B	173.664	0.811765	0.422984	1.91914	0.054967	0.527133
LOC112446366	9.14044	-1.95315	1.01787	-1.91887	0.0550006	0.527133
LOC107131944	139.404	-0.843075	0.439404	-1.91868	0.0550251	0.527133
IQCE	292.189	-0.736506	0.383917	-1.9184	0.0550603	0.527142
BRK1	988.745	0.641351	0.334373	1.91807	0.0551018	0.527212
HSF1	392.347	0.611796	0.319066	1.91746	0.0551797	0.52763
CEP192	206.95	-0.723879	0.377591	-1.9171	0.0552255	0.527712
LOC112443632	23.8509	-1.47278	0.768331	-1.91685	0.0552567	0.527712
C8H9orf135	5.93437	-2.52729	1.31859	-1.91666	0.0552807	NA
DGCR6L	2072.47	0.647353	0.337852	1.91609	0.055354	0.528028
ACE2	414.522	-1.07353	0.56028	-1.91605	0.0553584	0.528028
CHN2	541.197	0.671791	0.350711	1.91551	0.0554274	0.528353
SLC22A16	101.219	-1.02721	0.536381	-1.91507	0.0554837	0.528353
SH2D1A	58.4167	-1.06975	0.558623	-1.91498	0.0554952	0.528353
MEX3D	211.303	0.623423	0.325671	1.91427	0.055585	0.528881
CHD1L	328.011	-0.678277	0.3544	-1.91388	0.0556361	0.52904
C25H7orf43	339.74	-0.739561	0.386555	-1.91321	0.055721	0.529064
TMEM158	31.3061	1.37648	0.719519	1.91305	0.0557415	0.529064
ATF6	806.441	0.65686	0.343435	1.91262	0.0557966	0.529064
ZDHHC9	415.366	0.684595	0.358054	1.91199	0.0558776	0.529064
F2R	320.072	-0.649435	0.339686	-1.91186	0.0558935	0.529064
TUBA8	681.489	0.63812	0.333861	1.91133	0.0559618	0.529064
RPS11	18054.9	0.557779	0.291839	1.91126	0.0559718	0.529064
SEMA4B	540.738	-0.664335	0.347611	-1.91114	0.0559861	0.529064
CCT8	1247.73	0.507188	0.265413	1.91094	0.0560121	0.529064
P4HA2	262.394	0.630584	0.329994	1.91089	0.0560182	0.529064
RTN4R	97.909	0.880163	0.460616	1.91084	0.0560251	0.529064
LDLR	809.196	-0.624714	0.326965	-1.91064	0.0560504	0.529064
HIGD2A	314.304	0.664371	0.347787	1.91028	0.0560972	0.529181
TP73	18.4204	-1.42767	0.74749	-1.90995	0.0561399	0.529192
MRPS36	160.662	0.771405	0.403933	1.90974	0.056167	0.529192
LAYN	172.85	-0.703087	0.368245	-1.90929	0.0562247	0.529336
SDF2	480.763	0.601408	0.315031	1.90905	0.0562562	0.529336
LOC112447100	29.7063	-1.29945	0.680762	-1.90882	0.0562853	0.529336
LOC104975830	2.68473	4.88135	2.55865	1.90778	0.0564194	NA
GPX1	3833.2	0.571044	0.299371	1.90748	0.0564586	0.530642
ASB5	2.65327	-4.90363	2.57212	-1.90646	0.056591	NA
CD163L1	6.087	-3.29231	1.72714	-1.90622	0.0566214	NA
TNFRSF4	208.713	-0.960168	0.503746	-1.90606	0.0566431	0.531317
PABPC1L	2.57408	-4.85861	2.54905	-1.90604	0.0566445	NA
LOC101902644	7.99605	2.69783	1.41581	1.9055	0.0567151	0.531317
TMEM219	845.078	0.490333	0.257336	1.90542	0.0567258	0.531317
NFKBIL1	299.769	0.60277	0.316388	1.90516	0.0567591	0.531317
PGBD1	11.6289	-2.05965	1.08112	-1.90512	0.0567646	0.531317
NADSYN1	1514.26	-0.689032	0.361745	-1.90475	0.0568132	0.531317
ACTR3B	335.783	-0.777218	0.408056	-1.90468	0.0568214	0.531317
INAVA	2.18369	4.57131	2.40019	1.90456	0.0568368	NA
C11H9orf116	341.089	0.650676	0.341712	1.90416	0.0568889	0.531317
GRAP	273.697	0.674616	0.354313	1.90401	0.0569088	0.531317
VAMP8	1518.39	0.545635	0.286577	1.90398	0.0569134	0.531317
KIF1A	13.7319	-2.38631	1.25351	-1.90371	0.0569486	0.531317
C5H12orf56	2.99339	3.97902	2.09066	1.90324	0.057009	NA
NFE2L2	2535.86	-0.475137	0.24966	-1.90314	0.0570223	0.531317
RRAGC	231.064	0.692179	0.363709	1.90311	0.0570257	0.531317
DAB2	746.679	-0.592962	0.311581	-1.90308	0.0570303	0.531317
PIGB	86.3383	0.798338	0.419587	1.90268	0.0570829	0.531317
RPS19BP1	852.219	0.624201	0.328065	1.90267	0.0570832	0.531317
FAM173B	432.869	0.758121	0.398504	1.90242	0.0571164	0.531317
LDHB	5354.66	0.718054	0.377608	1.90159	0.0572253	0.5315
BRD3OS	10.4811	2.09326	1.10081	1.90156	0.0572288	0.5315
SLC22A7	1944.9	-0.791502	0.416257	-1.90148	0.0572395	0.5315
CAMKMT	34.326	1.19909	0.631038	1.90018	0.0574093	0.532756
LOC107131942	175.434	-0.671884	0.353724	-1.89946	0.057504	0.533082
DOCK10	275.818	-0.557247	0.293422	-1.89913	0.057547	0.533082
EFCC1	52.4045	-1.00031	0.526724	-1.89912	0.0575483	0.533082
RAB21	462.929	0.785328	0.413771	1.89797	0.0576994	0.533834
ZNF548	51.4163	0.913983	0.481609	1.89777	0.0577264	0.533834
PANK3	570.215	0.546369	0.287998	1.89713	0.0578106	0.533834
LOC101902458	64.9075	-1.2233	0.644842	-1.89705	0.0578208	0.533834
FTL	85141	0.637557	0.336097	1.89694	0.0578354	0.533834
NBN	687.772	-0.502385	0.264861	-1.89679	0.0578561	0.533834
LOC101902435	33.1392	-1.24734	0.657651	-1.89667	0.0578719	0.533834
LOC112447433	68.1352	-1.02099	0.538439	-1.8962	0.0579339	0.533974
SATB1	278.595	-0.582058	0.306996	-1.89598	0.0579631	0.533974
SLCO4C1	660.89	0.661458	0.348939	1.89563	0.0580095	0.533974
HEPACAM	39.2139	-1.04021	0.548779	-1.8955	0.0580256	0.533974
NDUFA2	481.923	0.755467	0.398726	1.8947	0.058132	0.534342
JAK3	235.736	-0.766781	0.404702	-1.89468	0.0581349	0.534342
LOC100848319	6.11769	-2.42482	1.27985	-1.89461	0.0581446	NA
TPCN2	688.63	-0.67529	0.356588	-1.89375	0.0582577	0.535152
WDR6	630.147	-0.602595	0.318255	-1.89343	0.0583001	0.535222
FCHSD2	457.635	-0.618076	0.326534	-1.89284	0.0583789	0.535397
NFYC	626.148	-0.562501	0.297184	-1.89277	0.0583886	0.535397
SNX12	374.931	0.597155	0.315567	1.89232	0.0584479	0.535588
ARHGAP15	117.896	-0.820868	0.433842	-1.89209	0.058479	0.535588
CCNG2	128.471	-0.652466	0.344924	-1.89162	0.0585413	0.535603
ZNF34	843.851	-0.615885	0.32564	-1.89131	0.0585835	0.535603
MFSD2B	29.7998	1.64961	0.87221	1.8913	0.0585848	0.535603
LOC101903891	2.46045	-4.78856	2.53273	-1.89067	0.0586681	NA
CABP2	2.71483	4.87179	2.57704	1.89046	0.0586967	NA
PLXNA3	24.2821	-1.72503	0.912987	-1.88944	0.058833	0.536965
ATP8B1	378.742	0.541351	0.286622	1.88873	0.0589283	0.536965
PISD	170.357	0.752921	0.39864	1.88873	0.0589285	0.536965
FLYWCH1	497.267	-0.637535	0.337564	-1.88863	0.0589408	0.536965
HSPA8	10777.1	0.596299	0.315744	1.88856	0.0589514	0.536965
SEC16B	619.225	-0.571381	0.30257	-1.88842	0.058969	0.536965
IL15RA	59.0056	1.01423	0.537096	1.88836	0.0589776	0.536965
SRD5A1	561.766	0.691511	0.366255	1.88806	0.0590184	0.537018
LOC112448453	3.90279	-3.30156	1.74885	-1.88785	0.0590458	NA
LOC112443502	908.123	-0.649069	0.343899	-1.88738	0.059109	0.53734
TMEM117	107.239	-0.691795	0.366558	-1.88727	0.0591235	0.53734
ZFP1	51.1579	-1.11371	0.590216	-1.88695	0.0591675	0.537423
LOC104975998	10.49	2.41334	1.27921	1.88658	0.0592166	0.537465
OSTC	992.258	0.592485	0.314083	1.88639	0.0592418	0.537465
LOC107131684	57.4327	-1.02113	0.54143	-1.88598	0.0592973	0.537652
BCAM	1639.04	0.507801	0.269293	1.88568	0.0593376	0.537701
AMPD2	1475.27	-0.639213	0.339226	-1.88433	0.0595207	0.538898
LOC521645	2.48773	-4.80785	2.55197	-1.88398	0.0595677	NA
SRSF6	6538.4	-0.55386	0.294025	-1.88372	0.059603	0.538898
PARD6B	35.3727	1.11118	0.589994	1.88337	0.0596498	0.538898
IGFBP6	538.352	-0.735013	0.390311	-1.88315	0.0596806	0.538898
C3	254251	0.762076	0.404712	1.88301	0.0596993	0.538898
PCGF2	155.063	0.697826	0.370611	1.88291	0.0597128	0.538898
LOC112443005	28.3738	1.16191	0.617097	1.88287	0.0597182	0.538898
PDE8A	305.037	-0.542594	0.288285	-1.88215	0.0598161	0.538898
CCDC90B	100.001	-0.786515	0.417888	-1.88212	0.0598199	0.538898
DLL1	183.429	-0.67384	0.358027	-1.88209	0.0598232	0.538898
ELOF1	704.643	0.587771	0.312334	1.88187	0.0598542	0.538898
ARMCX4	26.5323	-1.20677	0.641459	-1.88129	0.0599329	0.539291
LOC101904227	2.82016	3.87571	2.06071	1.88077	0.0600036	NA
LOC104969334	2.14324	4.52582	2.40644	1.88071	0.0600111	NA
C8B	9319.32	0.835227	0.44421	1.88025	0.0600737	0.540078
HPN	6001.47	-0.552808	0.294026	-1.88013	0.0600904	0.540078
LOC101902363	5.09902	-3.13906	1.67001	-1.87967	0.0601535	NA
GOSR2	1100.63	0.537585	0.28606	1.87927	0.060207	0.54081
VIPR1	581.389	-0.613194	0.326405	-1.87863	0.0602952	0.541287
LOC112447024	3.02144	-5.08938	2.70926	-1.87851	0.0603111	NA
NSMAF	142.241	0.712438	0.379289	1.87835	0.0603331	0.541312
RSPH10B	46.611	-1.21604	0.647638	-1.87765	0.0604289	0.541856
FAM193B	684.787	-0.664736	0.354175	-1.87686	0.0605374	0.542513
KIF22	27.8677	-1.18293	0.630592	-1.8759	0.0606695	0.543381
LOC101902037	6.32429	2.52105	1.34415	1.87557	0.0607145	NA
TAS1R2	2.46627	-4.79624	2.55785	-1.8751	0.0607785	NA
LOC100848869	2.46627	-4.79624	2.55785	-1.8751	0.0607785	NA
LOC101908535	1234.54	0.643362	0.343245	1.87435	0.0608819	0.544151
ITIH1	39314.4	0.790096	0.421554	1.87425	0.0608967	0.544151
LOC112447141	13.4035	2.06585	1.10242	1.87393	0.0609404	0.544151
LOC101907353	78.9865	-0.795173	0.424366	-1.87379	0.0609596	0.544151
MGC139164	673	-0.61049	0.32581	-1.87376	0.0609632	0.544151
GAREM1	392.87	0.586016	0.312803	1.87344	0.0610081	0.544151
LOC112448905	10.1023	-2.14421	1.14456	-1.87339	0.0610139	0.544151
TIPIN	172.696	-0.731157	0.39032	-1.87322	0.0610378	0.544151
LOC104971427	2.06997	4.49134	2.39805	1.87292	0.0610801	NA
TOMM20	1181.11	0.60607	0.323622	1.87277	0.0611002	0.544388
CHORDC1	557.63	0.527275	0.281586	1.87252	0.0611351	0.544388
PCID2	739.445	-0.618162	0.330176	-1.87222	0.0611763	0.544441
SERPINA1	74093.7	0.826089	0.441496	1.87111	0.0613293	0.545487
LARP4B	898.703	-0.47206	0.25239	-1.87036	0.0614336	0.545759
HOOK3	4082.87	-0.572199	0.305974	-1.87009	0.0614714	0.545759
SULT1B1	530.625	0.800817	0.428273	1.86987	0.0615012	0.545759
LOC100848324	22.0526	-1.54158	0.824515	-1.86968	0.0615278	0.545759
LOC101905533	1211.82	0.54034	0.289011	1.86962	0.0615369	0.545759
TCEA1	678.426	0.497408	0.266106	1.86921	0.0615941	0.545881
LOC112442378	69.419	-0.880935	0.471338	-1.86901	0.0616215	0.545881
LOC112449410	2.11729	4.52941	2.4241	1.86849	0.0616938	NA
LOC101905381	4.27846	3.50592	1.87656	1.86827	0.0617239	NA
SCRN3	101.534	0.723956	0.387726	1.86719	0.0618756	0.547719
LOC112446029	106.105	-1.06811	0.572098	-1.86701	0.0619	0.547719
LOC112443799	2.0274	-4.50156	2.41175	-1.86651	0.0619694	NA
B4GALT1	73.5689	0.848815	0.454815	1.86629	0.0620014	0.548302
ADAMTS17	4.67586	2.96335	1.58787	1.86625	0.0620068	NA
MND1	9.00434	-2.19755	1.17786	-1.86571	0.0620818	0.548642
UBASH3B	120.002	-0.78761	0.422197	-1.8655	0.0621111	0.548642
M6PR	1104.11	0.540555	0.289837	1.86503	0.0621766	0.548906
ZBED5	588.133	-0.683187	0.366381	-1.86469	0.0622254	0.549022
SYCP3	187.412	-0.76978	0.413042	-1.86369	0.0623658	0.549946
FAM89A	391.422	0.78011	0.418669	1.86331	0.0624185	0.550021
LOC112442808	11.96	-2.5946	1.39261	-1.86312	0.0624456	0.550021
LOC104975683	3.89039	3.31824	1.78107	1.86306	0.0624539	NA
PTPA	1075.5	0.479575	0.257583	1.86183	0.0626274	0.550691
LOC100300510	382.789	-0.582932	0.313128	-1.86164	0.0626532	0.550691
LOC112444510	2.56856	4.79031	2.57334	1.86151	0.0626716	NA
HSD11B1	13096.2	0.832318	0.447125	1.86149	0.0626751	0.550691
IMPG2	162.788	-0.665713	0.357635	-1.86143	0.0626835	0.550691
HNRNPM	2131.5	0.471496	0.25333	1.86119	0.062717	0.550691
MRM2	302.195	-0.638662	0.343172	-1.86106	0.0627361	0.550691
LOC112444653	237.931	0.930341	0.499999	1.86068	0.0627888	0.55084
SPACA3	21.235	1.44763	0.778243	1.86013	0.0628669	0.551203
LOC112447424	10.3652	-2.22079	1.19417	-1.8597	0.0629277	0.551203
LOC510901	6.12954	-2.37454	1.27723	-1.85914	0.063008	NA
PARP3	156.51	-0.695847	0.374291	-1.85911	0.0630121	0.551203
PRDM2	176.783	-0.655227	0.352455	-1.85904	0.0630219	0.551203
LRFN3	91.8415	0.883196	0.475104	1.85895	0.0630337	0.551203
BHMG1	19.5854	-1.94824	1.04826	-1.85855	0.0630909	0.551203
CACHD1	177.69	-0.674553	0.362995	-1.8583	0.0631265	0.551203
AXL	701.003	-0.508775	0.273796	-1.85823	0.0631365	0.551203
LOC112441682	8.46112	2.21398	1.19152	1.85811	0.0631534	0.551203
MTRF1L	333.539	-0.544204	0.292938	-1.85774	0.0632053	0.551203
ZNF142	220.109	-0.722347	0.388857	-1.85762	0.0632235	0.551203
PRRG4	328.928	0.604966	0.325766	1.85706	0.0633028	0.551583
PPARA	2421.68	0.519516	0.27979	1.8568	0.0633389	0.551585
LOC112449443	4.80233	-3.54177	1.90771	-1.85656	0.0633741	NA
CIDEB	1614.46	0.54125	0.291713	1.85542	0.0635366	0.552994
UBASH3A	45.7679	-1.04643	0.56417	-1.85481	0.0636236	0.553439
WNT7B	7.80083	-2.26787	1.22358	-1.85348	0.0638142	0.55415
ASB10	2.40139	-4.75504	2.56562	-1.85337	0.0638294	NA
PTK2	525.075	-0.58494	0.315617	-1.85332	0.0638366	0.55415
LOC100139075	7.68077	-2.34206	1.26373	-1.85328	0.0638416	0.55415
ARF1	1934.43	0.507109	0.273668	1.85301	0.063881	0.55415
RP2	104.205	0.702137	0.378923	1.85298	0.063885	0.55415
GMEB2	626.095	-0.574953	0.310341	-1.85265	0.0639325	0.554173
ATP5MC3	1400.96	0.670155	0.361765	1.85246	0.0639597	0.554173
LOC101905399	5.6846	2.56803	1.38662	1.85201	0.0640248	NA
IL3RA	134.908	-0.839942	0.453586	-1.85178	0.0640575	0.554709
CDKN2D	63.8522	-0.848391	0.458214	-1.85152	0.0640952	0.554724
ABI3BP	25.5036	-1.23048	0.664788	-1.85094	0.0641781	0.554749
LOC530102	109.145	-0.718114	0.388058	-1.85053	0.0642368	0.554749
LOC101902994	25.7282	1.28106	0.692394	1.8502	0.0642853	0.554749
TAX1BP3	674.08	0.647904	0.350182	1.85019	0.0642857	0.554749
EIF3B	1801.33	0.515535	0.278682	1.84991	0.0643271	0.554749
RARA	784.232	0.508463	0.274877	1.84978	0.0643447	0.554749
TARBP1	504.88	-0.620039	0.335202	-1.84975	0.06435	0.554749
PIK3IP1	256.049	-0.636987	0.344447	-1.8493	0.0644139	0.554915
BHMT	8687.17	0.88675	0.479586	1.84899	0.064459	0.554915
LOC101903248	14.9771	-1.70409	0.921696	-1.84887	0.0644773	0.554915
PLEKHA7	350.195	-0.548984	0.297078	-1.84794	0.0646104	0.55575
SLC45A2	281.096	-0.754298	0.408262	-1.84758	0.0646627	0.55589
SSUH2	11.6642	1.88492	1.02078	1.84656	0.0648108	0.556852
LOC112442336	2.80035	3.84834	2.08488	1.84583	0.0649171	NA
DMGDH	602.928	0.711816	0.385719	1.84543	0.0649755	0.557603
LOC101905343	41.2464	-1.07721	0.583735	-1.84537	0.0649839	0.557603
LOC112443231	2.36696	-4.73076	2.56374	-1.84526	0.0649997	NA
SSFA2	360.172	0.577264	0.312844	1.84521	0.0650067	0.557603
FAM219B	785.376	0.497901	0.269945	1.84445	0.0651173	0.558012
RNF112	21.6657	-1.30248	0.706183	-1.84439	0.0651267	0.558012
CCL24	51.1992	3.11223	1.68801	1.84373	0.0652232	0.558257
DLEC1	108.594	0.7869	0.426812	1.84367	0.0652315	0.558257
PRPSAP1	1107.67	0.482181	0.261565	1.84345	0.065264	0.558257
LOC100849023	9.62108	2.1101	1.1453	1.84239	0.0654177	0.558955
LAPTM4A	2012.61	0.570272	0.309531	1.84237	0.065421	0.558955
RCN1	5195.16	0.720577	0.391162	1.84214	0.0654544	0.558955
LOC112447313	18.6031	-1.38765	0.753431	-1.84177	0.0655084	0.559012
LOC101906226	315.341	-0.6128	0.332876	-1.84093	0.0656325	0.559012
C26H10orf88	258.532	-0.649902	0.353064	-1.84075	0.0656586	0.559012
LOC101905499	270.189	-0.669776	0.363884	-1.84063	0.0656755	0.559012
PUS1	687.55	-0.563838	0.306397	-1.84022	0.0657362	0.559012
RASL11B	36.9129	-1.12056	0.60893	-1.84021	0.0657379	0.559012
MRPS18B	610.767	0.683384	0.371379	1.84013	0.0657495	0.559012
KIAA2013	593.19	0.605373	0.328986	1.84012	0.0657512	0.559012
DPYS	15644.4	0.724885	0.39412	1.83925	0.0658786	0.559017
LOC101904740	2.0443	4.46168	2.4264	1.8388	0.0659442	NA
NLRC3	25.2723	-1.15828	0.63	-1.83854	0.0659836	0.559017
LOC112449247	80.1418	-0.995677	0.541665	-1.83818	0.0660361	0.559017
CREBL2	495.433	0.51342	0.279314	1.83815	0.0660406	0.559017
PLD3	854.58	0.592567	0.322385	1.83807	0.0660515	0.559017
BCL2L11	112.668	0.778211	0.423385	1.83807	0.066052	0.559017
LOC112445933	3.88695	-4.41239	2.40059	-1.83804	0.0660561	NA
ATP13A3	1526.23	0.521562	0.283775	1.83794	0.0660707	0.559017
RPS6KA6	614.521	-0.557865	0.303553	-1.83779	0.0660936	0.559017
GDF15	20.428	1.33895	0.728637	1.8376	0.066121	0.559017
CHD9	791.959	-0.624749	0.340068	-1.83713	0.0661911	0.559017
LOC101907552	8.47268	2.05825	1.12038	1.8371	0.0661944	0.559017
LOC104970680	3.23586	-4.18491	2.27805	-1.83706	0.066201	NA
IFIT5	979.162	0.562546	0.306258	1.83684	0.0662342	0.559017
PHOSPHO1	53.0448	0.888243	0.483601	1.83673	0.0662503	0.559017
MOXD1	2497.71	0.915205	0.498297	1.83666	0.0662595	0.559017
NUDT5	1504.34	-0.501574	0.273221	-1.83578	0.0663899	0.55981
ZSCAN12	5.44804	-2.71842	1.48133	-1.83513	0.0664865	NA
DDX24	407.069	0.607077	0.331123	1.83339	0.066745	0.56199
CD5L	11563.1	0.716175	0.390677	1.83317	0.0667779	0.56199
VILL	15.5094	-1.88122	1.02627	-1.83306	0.0667939	0.56199
RAB44	24.5402	-1.23929	0.676125	-1.83294	0.0668122	0.56199
GSTM3	7232.64	0.826076	0.450768	1.83259	0.0668629	0.56199
LOC101904131	54.4978	1.26053	0.687849	1.83256	0.0668678	0.56199
MOCS1	1206.31	-0.471677	0.257442	-1.83217	0.066926	0.56199
NAE1	505.15	-0.515323	0.28129	-1.83199	0.0669522	0.56199
NFYB	1199.47	-0.54481	0.297445	-1.83163	0.0670059	0.56199
ITIH2	31613.8	0.744458	0.406476	1.83149	0.0670268	0.56199
ATRAID	641.552	0.525243	0.286808	1.83134	0.0670494	0.56199
HSD17B11	15745.4	0.729036	0.398211	1.83078	0.0671337	0.562271
INTS6L	36.9279	-1.14241	0.624051	-1.83063	0.0671559	0.562271
GNB4	137.49	-0.768042	0.419776	-1.82965	0.0673025	0.562971
NARFL	570.692	-0.511309	0.279477	-1.82952	0.0673219	0.562971
CHRNA1	2.8841	-5.0224	2.74548	-1.82934	0.0673494	NA
TMPRSS6	4112.75	-0.463266	0.253264	-1.82918	0.0673722	0.562971
DRAP1	505	0.612148	0.334679	1.82906	0.0673907	0.562971
CAMK2B	5.57468	-3.15145	1.72324	-1.82879	0.0674306	NA
DMXL2	93.0159	-1.01683	0.556061	-1.82863	0.0674544	0.562971
[truncated: 26,787 more rows]

## Sheet: HS vs PF
gene	baseMean	log2FoldChange	lfcSE	stat	pvalue	FDR
LOC100848815	578.891	-6.20732	0.444744	-13.9571	2.84927e-44	4.50611e-40
DIO1	4458.06	-2.82945	0.249968	-11.3192	1.0538e-29	8.33296e-26
CYP11A1	1290	3.13182	0.293481	10.6713	1.38727e-26	7.31322e-23
SEC14L3	318.259	-2.96583	0.33043	-8.97565	2.81688e-19	1.11372e-15
CRYAB	1547.85	3.31223	0.427383	7.75003	9.18716e-15	2.9059e-11
WFDC2	746.74	2.99942	0.443249	6.76689	1.31578e-11	3.46819e-08
MIOX	211.938	-3.13914	0.505072	-6.21522	5.12522e-10	1.15793e-06
NR1D1	287.762	2.57644	0.431826	5.96637	2.42591e-09	4.39413e-06
APOBEC2	62.6038	3.08527	0.51754	5.96142	2.50061e-09	4.39413e-06
BREH1	2997.29	-2.45221	0.414036	-5.9227	3.16708e-09	5.00873e-06
PDYN	34.8623	-4.20478	0.716988	-5.86451	4.50473e-09	6.47657e-06
LOC100847382	141.986	2.31122	0.40497	5.70716	1.1488e-08	1.51402e-05
HTR2B	44.2141	4.26334	0.762651	5.59016	2.26855e-08	2.75978e-05
RASEF	41.225	3.39234	0.613758	5.52717	3.2544e-08	3.67631e-05
CHRM1	27.5943	5.74701	1.09097	5.26779	1.38079e-07	0.000145581
SLC11A1	265.276	1.96864	0.374604	5.25525	1.47826e-07	0.000146117
S1PR3	370.26	1.56881	0.302395	5.18794	2.12638e-07	0.000197816
LOC785762	13319.3	-1.45917	0.285447	-5.11186	3.18997e-07	0.000278398
RUNDC3B	81.6348	-2.59293	0.508127	-5.10291	3.34465e-07	0.000278398
HSPH1	703.342	1.52895	0.301709	5.06762	4.0283e-07	0.000318538
FKBP5	408.928	1.92969	0.381953	5.05216	4.36839e-07	0.000328981
SLC17A9	186.757	1.80174	0.361132	4.98913	6.06507e-07	0.000435996
LOC615183	45.4371	2.66922	0.540177	4.94138	7.75732e-07	0.0005334
LAMB3	4295.86	-1.18548	0.246683	-4.80569	1.5422e-06	0.00101624
LOC104976281	189.119	1.56053	0.327817	4.76037	1.93236e-06	0.00122241
LINGO4	316.575	-1.61686	0.341735	-4.73132	2.23068e-06	0.00135686
CDA	107.144	2.03791	0.441569	4.61515	3.9281e-06	0.00230085
CTSH	1339.76	1.42841	0.31017	4.60524	4.11998e-06	0.00232706
TGM3	118.191	2.24435	0.488843	4.59113	4.40843e-06	0.00240411
RNF125	1772.81	-1.78602	0.391726	-4.55936	5.13106e-06	0.00270492
IL1R2	205.858	2.35826	0.519589	4.53871	5.66004e-06	0.00286862
GLDC	2076.84	1.20472	0.265744	4.53339	5.80435e-06	0.00286862
LOC112441460	127.508	-5.67134	1.25444	-4.52102	6.15425e-06	0.00294938
LOC112442739	67.6501	2.53132	0.56554	4.47594	7.60764e-06	0.00353867
LPIN1	1092.86	1.09553	0.247372	4.42867	9.4816e-06	0.00428433
GSTT1	6636.83	-1.52277	0.351419	-4.33321	1.46953e-05	0.00644196
LOC101905593	263.243	-1.24243	0.28709	-4.32764	1.50713e-05	0.00644196
HMOX1	2823.08	1.35237	0.314522	4.29975	1.7099e-05	0.00711635
ND3	50134.4	-1.13268	0.266571	-4.24908	2.14654e-05	0.0087045
ALDH1L2	252.074	-1.66879	0.393672	-4.23903	2.24483e-05	0.0088755
ERRFI1	4514.8	-1.10966	0.263073	-4.21805	2.46424e-05	0.00950537
SDCBP2	16.2356	4.56167	1.08317	4.21143	2.53763e-05	0.0095554
TRIM31	48.5728	3.25119	0.775419	4.19281	2.7552e-05	0.0101334
LOC101906008	130.647	1.47296	0.352573	4.17774	2.94419e-05	0.0105824
ADA	1388.71	1.20603	0.290919	4.14558	3.38948e-05	0.011719
ZCCHC24	1542.55	1.01693	0.245381	4.14429	3.40864e-05	0.011719
FOXA3	592.5	1.82507	0.441545	4.13337	3.57479e-05	0.0120288
LOC112443021	8.4073	6.49296	1.58363	4.10004	4.13076e-05	0.01361
DHRS4	13504.2	-1.00795	0.246788	-4.08427	4.42149e-05	0.0142163
GPX2	25.9516	-2.95812	0.724947	-4.08047	4.49457e-05	0.0142163
IDH1	3970.53	-1.00925	0.247707	-4.07438	4.61365e-05	0.0143068
C3H1orf162	64.9006	1.90986	0.469732	4.06585	4.78583e-05	0.014511
ERICH2	93.2275	2.03169	0.500156	4.06212	4.863e-05	0.014511
PHOSPHO1	41.9692	2.12689	0.528165	4.02694	5.65085e-05	0.0165497
LOC112449549	427.611	-1.09144	0.271721	-4.01676	5.9003e-05	0.0169661
CLCN2	117.447	1.63222	0.406993	4.01044	6.06058e-05	0.0171157
ATOH8	710.47	1.19902	0.299421	4.00448	6.21551e-05	0.0172453
CPXM1	102.08	-1.74734	0.437743	-3.99172	6.5597e-05	0.0178865
ACMSD	1316.45	1.69222	0.424935	3.9823	6.82508e-05	0.0182947
TECTA	20.54	3.62035	0.910639	3.97561	7.0199e-05	0.0185033
CLDN4	122.065	2.31806	0.585512	3.95903	7.52547e-05	0.0191073
LOC104972351	24.4213	-3.68617	0.931383	-3.95774	7.5663e-05	0.0191073
HRG	11283.3	-1.1121	0.281096	-3.95631	7.61149e-05	0.0191073
ND6	12752.9	-1.17049	0.296174	-3.95204	7.7489e-05	0.0191483
ACE2	520.633	-1.56339	0.395979	-3.94817	7.87504e-05	0.0191606
PDZK1IP1	269.046	1.80411	0.458992	3.93059	8.47367e-05	0.0200236
GLS2	1481.43	0.978903	0.249128	3.92932	8.5187e-05	0.0200236
FAM84A	161.15	-1.65374	0.421146	-3.92677	8.60959e-05	0.0200236
ELOVL5	3367.62	-1.43525	0.368569	-3.89412	9.85556e-05	0.0225892
NPR3	490.627	-1.10084	0.284038	-3.87568	0.000106327	0.0240224
FBXO44	1090.28	1.00975	0.261183	3.86607	0.000110601	0.024528
DNAJB1	1408.33	1.0237	0.265009	3.86289	0.000112055	0.024528
PCDH19	565.125	1.10928	0.28735	3.86036	0.000113218	0.024528
LOC104974754	13.8686	-4.65634	1.208	-3.85458	0.00011593	0.0247761
SPP2	31744.4	-1.0692	0.2777	-3.8502	0.000118024	0.0248873
LOC112441499	190.969	1.38642	0.362042	3.82945	0.000128429	0.026725
ARHGEF5	853.996	-1.13829	0.297965	-3.8202	0.000133342	0.0272634
LOC107131715	14.3376	4.75929	1.2465	3.81814	0.000134464	0.0272634
LOC100139916	83.4919	2.58824	0.679874	3.80694	0.000140699	0.0281665
PLOD1	1015.37	0.926986	0.243875	3.80107	0.000144075	0.0284819
LOC112442022	26.0551	2.96349	0.780633	3.79626	0.000146894	0.0286807
HSPA6	51.2689	1.91235	0.508727	3.7591	0.000170527	0.0328341
C18H19orf18	48.4964	2.71752	0.723875	3.75412	0.00017395	0.0328341
LOC531557	142.906	-1.63163	0.434697	-3.75348	0.000174396	0.0328341
SLC5A12	49.271	-2.06389	0.551007	-3.74566	0.000179919	0.0334755
GGT1	1880.56	0.956186	0.260139	3.67567	0.000237223	0.0436243
LOC100847415	25.8037	-3.72662	1.0184	-3.65928	0.000252928	0.0459776
CTDSPL	1403.32	-0.935266	0.256682	-3.64367	0.000268773	0.0483028
LOC617785	32.4668	2.1554	0.592532	3.6376	0.00027519	0.0489004
RASSF5	372.289	1.12533	0.309819	3.63222	0.000280997	0.0493774
LOC100852090	6.78269	6.19346	1.70761	3.62697	0.00028677	0.049838
ENOSF1	1183.49	-0.91883	0.254521	-3.61004	0.000306151	0.0526281
TSKU	4825.38	1.30785	0.363155	3.60136	0.00031656	0.0535288
OAF	1149.88	0.951295	0.264245	3.60005	0.00031816	0.0535288
BHLHA15	218.014	1.82796	0.509856	3.58525	0.000336759	0.0560614
TMEM17	109.21	-1.27427	0.360559	-3.53414	0.000409101	0.0673951
PRAF2	224.858	1.026	0.291153	3.5239	0.000425238	0.0691383
ACAD8	4646.9	-0.956969	0.271718	-3.52192	0.000428426	0.0691383
LOC101902226	1713.37	-1.00838	0.287062	-3.51277	0.000443458	0.0708413
AKR1C4	16345.2	-1.12403	0.322081	-3.48988	0.000483236	0.0764238
SLC7A2	1657.95	0.92547	0.266634	3.47094	0.000518648	0.0812121
RNF144A	1323.54	-0.849511	0.245177	-3.46488	0.000530463	0.0817423
LOC511161	4182.55	1.25196	0.36143	3.46392	0.000532371	0.0817423
DOK4	242.215	1.20043	0.347212	3.45733	0.000545565	0.0829626
MMP19	638.821	1.01291	0.293906	3.44639	0.000568124	0.0855702
HJV	901.381	1.39842	0.406398	3.441	0.000579564	0.0864698
APMAP	1583.57	-1.0918	0.318048	-3.43283	0.000597326	0.0875866
LOC112449284	25.2476	-2.52791	0.736472	-3.43246	0.000598125	0.0875866
TMEM176B	294.531	1.45993	0.426658	3.42179	0.00062211	0.0895346
RORC	2157.71	-0.90432	0.264304	-3.42151	0.000622751	0.0895346
GNMT	20.3596	3.06311	0.899761	3.40436	0.000663191	0.0944898
CES1	45317.1	-1.00258	0.295295	-3.39517	0.000685872	0.0962415
LOC112444847	392.462	1.2702	0.374197	3.39445	0.000687657	0.0962415
LOC104969409	5.91158	5.97021	1.7605	3.39121	0.000695854	0.0965345
LOC101905010	88.3921	2.23442	0.659486	3.38813	0.000703717	0.0967134
COX1	420936	-0.812321	0.23997	-3.3851	0.000711535	0.0967134
TMEM171	279.593	1.07044	0.316363	3.38357	0.000715489	0.0967134
CDKL4	145.833	-1.22107	0.361295	-3.37969	0.000725664	0.0972575
CXHXorf65	5.79907	-6.03013	1.78749	-3.37352	0.000742135	0.097762
LOC515676	602.895	1.38135	0.409473	3.37349	0.000742217	0.097762
LOC112448109	8.8234	5.56379	1.65031	3.37136	0.000747974	0.097762
KCNH3	373.276	1.3467	0.400031	3.3665	0.000761286	0.0986864
KCNIP4	27.893	-2.63495	0.786224	-3.3514	0.000804053	0.102829
LOC527068	153.51	1.14767	0.342738	3.34853	0.000812423	0.102829
TP53INP1	3568.99	-0.932251	0.278415	-3.34842	0.000812745	0.102829
LOC112442062	45.8317	2.13412	0.638632	3.3417	0.000832659	0.104512
FGF1	202.536	-1.09576	0.32882	-3.3324	0.000861012	0.106726
MAGI3	452.191	-0.908031	0.272559	-3.3315	0.000863797	0.106726
TDH	2947.04	1.25235	0.377003	3.32187	0.000894166	0.109622
CD5L	9993.33	1.30537	0.395839	3.29772	0.000974733	0.11858
PI16	101.863	-1.36798	0.415311	-3.29388	0.000988151	0.119295
A2M	5896.96	2.2967	0.698936	3.286	0.0010162	0.121375
FZD8	197.636	-0.973798	0.296861	-3.28032	0.00103689	0.121375
GPR137C	45.7228	1.82183	0.555447	3.27994	0.0010383	0.121375
PON3	5370.59	-0.845051	0.257715	-3.27901	0.00104172	0.121375
RNF186	37.7804	2.20479	0.672508	3.27846	0.00104375	0.121375
CD300LF	175.271	1.40046	0.427636	3.27489	0.00105702	0.12202
MTFP1	319.744	0.953471	0.291602	3.26977	0.00107633	0.123349
NMNAT2	110.361	1.71853	0.526612	3.26338	0.00110094	0.125261
MARCO	2630.67	1.29373	0.397314	3.2562	0.00112916	0.127555
MTMR11	98.0398	1.30879	0.402798	3.24925	0.00115709	0.128956
ADI1	19242.9	-0.8633	0.265708	-3.24906	0.00115787	0.128956
SLC16A8	50.5251	1.73577	0.534879	3.24516	0.00117384	0.12982
ACACB	52.9417	2.17233	0.669982	3.24238	0.00118537	0.130185
HOXD3	22.7043	-2.3274	0.719823	-3.23329	0.00122375	0.133473
GCA	23.8218	2.58823	0.80222	3.22634	0.00125386	0.13582
LOC505468	67.2945	-2.06326	0.641147	-3.21808	0.00129054	0.138843
LOC615303	2667.34	-1.09415	0.341472	-3.20421	0.00135435	0.144317
NKIRAS1	206.007	1.06971	0.333963	3.20308	0.00135968	0.144317
NAALAD2	137.665	-1.24685	0.389989	-3.19714	0.00138797	0.146339
IER3	312.198	1.0995	0.345974	3.17798	0.00148304	0.155326
TEX12	171.307	-1.43859	0.45331	-3.17353	0.00150597	0.15669
CD68	891.849	0.957891	0.304647	3.14427	0.00166502	0.171538
GSDMB	826.901	0.959323	0.305193	3.14333	0.00167037	0.171538
HK3	145.688	1.16392	0.371685	3.13147	0.00173936	0.17747
KCNA4	7.19119	-5.33715	1.70599	-3.12847	0.00175719	0.177972
GPRC5A	150.007	1.38557	0.443116	3.12687	0.00176678	0.177972
BACH2	34.2102	-2.05528	0.660664	-3.11093	0.001865	0.186006
AHNAK	3855.93	0.914008	0.293881	3.11013	0.00187006	0.186006
LOC112447832	136.561	1.3868	0.44664	3.10495	0.00190309	0.188109
SIGLEC15	8.73343	4.02874	1.29854	3.10252	0.00191881	0.188484
LOC101902831	10.9512	3.30368	1.06829	3.09248	0.00198491	0.192592
LOC101907405	4.8445	5.70764	1.84623	3.09152	0.00199134	0.192592
MYOM1	351.944	1.48341	0.479966	3.09065	0.00199716	0.192592
LOC100301263	5.01328	-5.81912	1.89403	-3.07234	0.00212387	0.20357
LOC100847159	8.18065	-4.14171	1.34941	-3.06929	0.00214571	0.204424
PRODH2	464.045	1.37702	0.449576	3.06293	0.00219184	0.207568
MKNK2	2191.15	0.83746	0.273703	3.05974	0.00221527	0.208539
ANO1	975.733	-0.786752	0.257393	-3.05662	0.0022385	0.209454
NETO2	107.642	1.15764	0.379352	3.05164	0.00227598	0.209454
LOC785873	414.47	0.869497	0.284928	3.05163	0.002276	0.209454
PCOLCE	600.332	0.861778	0.282423	3.05137	0.00227797	0.209454
PTPRD	86.2039	-2.05751	0.675036	-3.048	0.00230371	0.210597
SOCS2	1498.03	-0.818886	0.268982	-3.04439	0.00233155	0.211916
C11H9orf16	594.344	0.971617	0.319418	3.04183	0.00235144	0.212281
LOC112442215	83.4297	1.51638	0.498739	3.04043	0.00236241	0.212281
DZIP3	106.745	1.54495	0.508632	3.03745	0.00238587	0.213178
PDCD1LG2	53.2335	1.54657	0.510049	3.03221	0.00242773	0.2157
LOC101903182	22.0623	2.58559	0.853449	3.02958	0.00244897	0.215757
PTGR1	6886.33	-0.786062	0.259611	-3.02784	0.00246309	0.215757
VSIG4	198.969	1.05264	0.347907	3.02565	0.00248101	0.215757
GNAZ	919.188	1.13072	0.373888	3.02422	0.00249275	0.215757
HBG	23.8662	-2.20061	0.727775	-3.02375	0.00249659	0.215757
TRPV6	6.73811	5.19094	1.71837	3.02086	0.00252061	0.216649
CCS	1595.03	-0.848635	0.281094	-3.01905	0.00253572	0.21677
LOC100336868	335.886	1.26494	0.422082	2.99691	0.00272731	0.231895
FAM69C	83.209	1.74372	0.582799	2.99197	0.00277183	0.233337
CA8	66.3204	-1.68463	0.56309	-2.99176	0.00277378	0.233337
GBE1	1000.58	-0.926096	0.309785	-2.98948	0.00279451	0.233837
CEND1	17.4559	2.84114	0.953247	2.98048	0.00287794	0.239551
SPATA20	1585.06	-0.90717	0.305733	-2.9672	0.00300526	0.248839
CCDC158	128.467	1.00566	0.339288	2.96402	0.00303648	0.249951
FMO2	67.3939	-1.41176	0.476523	-2.96262	0.0030503	0.249951
AOX2	4.36936	5.53906	1.8718	2.95922	0.00308421	NA
TREML2	39.3299	1.65792	0.560399	2.95847	0.00309175	0.252041
LOC101903832	21.5058	2.83364	0.960373	2.95056	0.00317201	0.257258
C1H3orf85	77.7537	-1.36838	0.464764	-2.94425	0.00323738	0.26122
NCF4	72.6156	1.68319	0.572399	2.94059	0.00327592	0.262988
AREG	13.774	3.63478	1.24219	2.9261	0.00343246	0.272072
LOC526769	14.3377	2.48116	0.848704	2.92346	0.00346161	0.272072
SOD3	669.383	3.18745	1.09107	2.92139	0.00348468	0.272072
LOC784458	34.8522	-2.47359	0.84674	-2.92131	0.00348561	0.272072
XPO1	1594.05	0.889076	0.304505	2.91975	0.00350317	0.272072
BTNL9	30.8783	-1.97182	0.675722	-2.91809	0.00352177	0.272072
SHH	14.9851	2.8142	0.965486	2.9148	0.00355917	0.272072
HAPLN4	4.62127	5.64091	1.93538	2.91463	0.00356115	0.272072
EIF1AX	1408.83	-0.725147	0.248801	-2.91457	0.00356178	0.272072
P2RY14	43.7647	2.10301	0.721803	2.91354	0.00357352	0.272072
GALR3	65.2128	1.25562	0.431482	2.91001	0.00361413	0.272072
LOC104969351	14.8251	-2.52443	0.867504	-2.91	0.00361434	0.272072
MAD2L1	100.289	-1.23031	0.422967	-2.90877	0.00362853	0.272072
LOC104976062	46.5572	1.59277	0.547599	2.90865	0.00362992	0.272072
EFCC1	68.4788	-1.56726	0.539113	-2.9071	0.00364796	0.272135
RNLS	134.939	-1.0942	0.376902	-2.90315	0.00369425	0.272737
HYI	1499.32	-0.864394	0.297835	-2.90226	0.00370479	0.272737
CA13	238.863	-0.920093	0.317054	-2.90201	0.00370777	0.272737
ALOX15B	43.3908	2.04405	0.706105	2.89482	0.00379374	0.277543
SOHLH2	130.519	-1.02834	0.355513	-2.89255	0.00382132	0.277543
PBLD	1413.15	-1.01801	0.351987	-2.89218	0.00382576	0.277543
LOC112444841	91.1005	1.4078	0.487028	2.89059	0.00384517	0.277677
DNAJB4	334.747	0.82309	0.285215	2.88586	0.00390345	0.279228
ACOT8	724.73	-0.818257	0.283613	-2.88512	0.00391266	0.279228
STPG1	14.7314	3.37617	1.17043	2.88456	0.0039196	0.279228
TENT5C	235.597	0.830943	0.28863	2.87892	0.00399044	0.281992
H1F0	686.847	-0.740533	0.257253	-2.87862	0.00399417	0.281992
DHH	51.2043	1.4374	0.499578	2.87722	0.0040119	0.281992
ATF5	5322.74	-0.697605	0.242619	-2.87531	0.00403628	0.282451
LOC112448352	4.10285	5.45768	1.89976	2.87283	0.00406807	NA
CD82	710.415	0.856858	0.298426	2.87126	0.00408836	0.283667
HSDL2	1834.89	-0.767297	0.267242	-2.87117	0.00408954	0.283667
RFC3	203.834	-0.949679	0.331086	-2.86837	0.00412586	0.284937
MTMR12	215.632	-1.0111	0.352765	-2.86621	0.00415412	0.285641
APLNR	1023.47	-0.82939	0.289627	-2.86365	0.00418788	0.286716
INSIG1	5486.27	-0.965638	0.337516	-2.86101	0.00422289	0.286802
VNN1	1659	-0.903107	0.315894	-2.85889	0.00425126	0.286802
OR2AE1	19.4979	-3.06661	1.07276	-2.85861	0.004255	0.286802
C2H2orf88	79.1262	-1.62747	0.56972	-2.85661	0.00428186	0.286802
CMTM3	574.544	0.904072	0.316548	2.85603	0.00428971	0.286802
MUM1L1	13.3704	-2.61225	0.914837	-2.85542	0.00429795	0.286802
ASPHD2	50.5577	1.8099	0.634498	2.85249	0.00433787	0.287744
CHPF2	219.705	-0.981373	0.344135	-2.85171	0.00434845	0.287744
REX1BD	625.765	-0.827666	0.290603	-2.8481	0.00439808	0.288134
SDC3	332.756	1.04594	0.367276	2.84784	0.00440173	0.288134
NSA2	514.443	-0.838131	0.294359	-2.84731	0.00440901	0.288134
C1QC	8902.98	0.847755	0.297935	2.84543	0.00443512	0.288648
FMO5	5381.98	-0.671539	0.236252	-2.84247	0.00447657	0.289747
C6	8572.02	0.713885	0.251545	2.838	0.00453966	0.289747
IGSF6	72.1929	1.14165	0.402402	2.83709	0.00455273	0.289747
SLC44A3	126.843	-1.23199	0.434247	-2.83708	0.00455275	0.289747
OPA3	5.52133	4.87299	1.71781	2.83676	0.00455745	0.289747
SIK1	250.484	0.955635	0.336913	2.83644	0.00456194	0.289747
ZSCAN12	8.55578	-3.42175	1.20964	-2.82873	0.00467333	0.294511
MPV17L	2137.73	-0.736325	0.260308	-2.82867	0.00467418	0.294511
FUT6	4.15527	5.48445	1.93926	2.82812	0.00468224	NA
ARVCF	694.899	0.873799	0.309132	2.82662	0.00470426	0.29523
C1QB	9407.37	0.738023	0.262245	2.81425	0.00488917	0.30499
LOC782776	466.477	-0.846782	0.300956	-2.81364	0.00489835	0.30499
GALT	657.396	-0.742269	0.264128	-2.81026	0.00495013	0.306345
NR1D2	769.476	0.789519	0.281273	2.80695	0.00500132	0.306345
LOC790255	68.9505	2.03261	0.724413	2.80588	0.00501799	0.306345
IGFBP6	554.037	-0.816473	0.291038	-2.80538	0.0050257	0.306345
METRNL	375.539	0.834259	0.29747	2.80451	0.0050393	0.306345
LOC101905265	82.1916	-1.25045	0.446035	-2.80347	0.0050556	0.306345
LOC104972574	86.4699	1.36181	0.48576	2.80346	0.00505571	0.306345
FXN	135.74	-1.03282	0.369855	-2.7925	0.00523017	0.315707
TNFSF9	166.947	1.06791	0.38325	2.78646	0.00532865	0.320428
MMP11	163.361	-1.19853	0.430359	-2.78496	0.00535349	0.320702
LOC101908208	40.3713	-1.59893	0.575304	-2.77928	0.00544796	0.32513
CYP4A11	6483.3	-0.861708	0.310704	-2.77341	0.00554727	0.329812
MAPKAPK2	1256.98	0.69242	0.250168	2.76782	0.00564325	0.333991
LOC101905992	90.3146	1.1493	0.415389	2.76679	0.00566107	0.333991
WHRN	121.585	1.22677	0.443575	2.76565	0.00568091	0.333991
BEGAIN	94.5175	1.59	0.576404	2.75849	0.00580694	0.340136
NRBP2	326.048	1.0559	0.383363	2.75431	0.00588159	0.343014
CACNA1F	21.5773	1.99318	0.723919	2.75332	0.00589945	0.343014
TNIP3	11.5807	2.97117	1.08003	2.751	0.00594143	0.344189
C4H7orf31	26.675	-1.97522	0.718961	-2.74733	0.00600826	0.34679
ACSL6	147.694	-1.07282	0.390909	-2.74443	0.00606166	0.348601
ST8SIA5	3.88786	5.36919	1.95754	2.74283	0.00609123	NA
LOC510382	6.47858	-4.34994	1.5863	-2.74219	0.00610306	0.34971
PCSK5	585.057	0.824771	0.301678	2.73394	0.0062581	0.355519
C29H11orf86	2539.99	0.841165	0.3077	2.73371	0.00626245	0.355519
LOC504773	12083.8	0.8433	0.308635	2.73236	0.00628833	0.355519
S100A8	98.0308	1.51978	0.556282	2.73204	0.00629436	0.355519
SPAG8	57.0496	1.21099	0.443756	2.72894	0.00635377	0.356436
LOC101906243	8.15934	-3.23037	1.1838	-2.72883	0.00635602	0.356436
DHRS12	1177.91	-0.712839	0.261431	-2.72668	0.00639741	0.356436
UBAP2	459.273	0.785681	0.288231	2.72587	0.00641321	0.356436
RABIF	133.464	-0.977565	0.358693	-2.72535	0.00642329	0.356436
KIRREL2	17.5638	2.48729	0.913425	2.72304	0.00646851	0.35769
ACOX3	1064.93	0.753724	0.277033	2.7207	0.00651438	0.357774
PLA1A	1586.86	0.796687	0.293095	2.71818	0.00656412	0.357774
DAP	2562.25	0.642001	0.236303	2.71685	0.00659061	0.357774
GGT5	1506.16	1.05042	0.386662	2.71665	0.00659471	0.357774
HDDC2	121.413	-0.94405	0.347555	-2.71626	0.00660233	0.357774
GPX8	88.6299	-1.3414	0.493929	-2.71577	0.00661215	0.357774
FCER1G	648.597	0.84175	0.310131	2.71418	0.00664401	0.357774
GPNMB	2733.77	2.49837	0.920607	2.71383	0.006651	0.357774
LOC100847819	3.77872	5.34165	1.97228	2.70836	0.0067616	NA
LOC107131798	109.659	-1.3743	0.507555	-2.70768	0.00677547	0.362637
C24H18orf21	95.1507	-1.23685	0.456889	-2.70711	0.00678726	0.362637
CRIP2	842.14	0.654738	0.24249	2.70007	0.00693255	0.366717
NKG7	476.03	0.71645	0.265379	2.69973	0.00693962	0.366717
LOC112442738	26.3801	2.155	0.799012	2.69709	0.00699492	0.366717
SLC16A7	960.556	-0.9649	0.357798	-2.69678	0.00700145	0.366717
NDRG2	7815.98	-0.743924	0.275915	-2.69621	0.00701336	0.366717
2022-03-01	241.7	0.824136	0.305681	2.69607	0.00701636	0.366717
AIRN	27.8893	-1.79991	0.667839	-2.69512	0.00703623	0.366717
SHROOM3	99.1104	1.0972	0.407317	2.69371	0.00706611	0.366717
SCD5	211.122	-0.921618	0.342174	-2.69342	0.00707232	0.366717
FRZB	76.2918	-1.23744	0.460098	-2.68952	0.00715546	0.368871
NOCT	58.9597	1.60093	0.595303	2.68927	0.00716089	0.368871
LOC781339	7.18008	4.31885	1.60659	2.6882	0.00718382	0.368871
SPOCK1	197.607	-0.972212	0.361901	-2.68641	0.00722255	0.369659
RTN4R	89.4461	1.234	0.459601	2.68493	0.00725454	0.370099
CLCF1	84.2673	1.19892	0.447879	2.67689	0.00743087	0.377808
PKD1L2	7.08026	3.69991	1.38269	2.67587	0.00745345	0.377808
SCIMP	227.32	0.923503	0.345432	2.67347	0.00750701	0.379308
FERMT3	440.822	0.890358	0.33322	2.67198	0.00754043	0.379783
SLCO4A1	87.8707	1.64309	0.615799	2.66822	0.00762532	0.380531
LOC112444279	2134.81	-0.857805	0.321609	-2.66723	0.00764785	0.380531
NOS2	24.6304	-1.71106	0.641517	-2.66721	0.00764831	0.380531
ERC1	488.147	0.715954	0.268452	2.66698	0.0076537	0.380531
HIPK2	16.2634	2.3319	0.874968	2.66512	0.00769601	0.380531
FKBP4	4855.08	0.75205	0.282257	2.66442	0.00771222	0.380531
LOC112442981	6.71335	4.205	1.57888	2.66328	0.00773836	0.380531
ATP6AP1L	37.9222	1.43428	0.53862	2.66287	0.00774778	0.380531
HSPB2	66.6528	1.17541	0.441659	2.66134	0.00778301	0.381078
LOC787074	55.4739	1.92382	0.723594	2.6587	0.00784438	0.382155
TMEM178A	7.90116	3.87841	1.45953	2.65731	0.00787666	0.382155
EREG	303.66	1.18128	0.444627	2.65679	0.00788889	0.382155
LOC101907944	61.597	-1.30797	0.492512	-2.65572	0.00791402	0.382155
PLTP	499.343	0.885495	0.333493	2.65521	0.00792581	0.382155
SMAD6	321.645	0.866227	0.326377	2.65407	0.00795283	0.382292
LOC112444185	246.609	1.30514	0.491943	2.65304	0.00797713	0.382298
SOX5	311.637	-0.868273	0.327619	-2.65026	0.00804305	0.38373
RRAD	40.5421	-1.63668	0.617678	-2.64973	0.00805554	0.38373
ABCB11	7779.29	0.778616	0.294472	2.64411	0.00819071	0.388215
LOC112449294	23.6071	-1.91949	0.726363	-2.64261	0.00822707	0.388215
STIP1	1020.05	0.811338	0.307244	2.64069	0.00827362	0.388215
LRRC25	374.414	0.882748	0.334308	2.64052	0.00827784	0.388215
LOC101907588	15.7251	2.52333	0.956304	2.63863	0.00832413	0.388215
TDRD3	151.117	-0.90976	0.344966	-2.63725	0.00835816	0.388215
PPP1R1A	166.293	-2.45647	0.931534	-2.63702	0.00836388	0.388215
SPTB	108.544	1.03277	0.391675	2.6368	0.00836932	0.388215
LOC100336921	22.8512	-2.40363	0.911591	-2.63674	0.00837062	0.388215
HAPLN3	138.253	1.19624	0.453958	2.63513	0.00841051	0.388924
PON1	17496.4	-0.729979	0.277572	-2.62988	0.0085416	0.391333
NAPSA	26.2527	-1.63327	0.62122	-2.62914	0.00856023	0.391333
TMEM144	108.361	-1.17394	0.446648	-2.62833	0.0085806	0.391333
LOC104974870	17.9008	2.03542	0.774434	2.62827	0.00858211	0.391333
HIST1H2AC	48.3469	1.47987	0.563139	2.6279	0.00859142	0.391333
CITED4	409.856	-0.843873	0.321259	-2.62677	0.00862006	0.391333
LOC112442382	8.21161	3.55806	1.35486	2.62615	0.0086358	0.391333
FOXA2	906.021	-0.784769	0.299326	-2.62179	0.00874705	0.395242
HSPA1A	5870.28	0.975639	0.37331	2.61348	0.00896244	0.403687
SLC5A3	172.986	0.923518	0.353514	2.61239	0.00899108	0.403687
BCO2	268.125	-0.905994	0.346904	-2.61165	0.00901054	0.403687
CRY1	177.868	-0.837095	0.320727	-2.60999	0.00905447	0.40451
PSPC1	220.134	-0.874157	0.335816	-2.60308	0.00923897	0.411007
HYKK	254.381	-1.14145	0.438713	-2.6018	0.00927346	0.411007
ADGRV1	36.889	-1.59058	0.611751	-2.60005	0.00932114	0.411007
NLRC4	90.4103	1.05687	0.406494	2.59996	0.00932351	0.411007
NAT10	289.54	0.85079	0.327261	2.59973	0.00932984	0.411007
MIR122	126.789	-1.10798	0.426424	-2.59831	0.00936841	0.41156
EML6	862.372	0.812275	0.312767	2.59706	0.00940261	0.411702
SLC25A20	1995.36	-0.679564	0.261745	-2.59629	0.00942373	0.411702
DNAH1	11.6504	2.88363	1.11299	2.59089	0.00957282	0.417043
LOC785540	682.139	0.997743	0.385235	2.58996	0.00959871	0.417043
GTSF1	5.86979	-4.19782	1.6221	-2.5879	0.00965638	0.418399
YDJC	168.367	1.24565	0.482063	2.58399	0.0097664	0.42201
INMT	504.092	2.25466	0.873474	2.58125	0.00984422	0.424213
CYS1	221.155	-2.27726	0.885153	-2.57273	0.01009	0.432332
NRGN	3.33183	-5.23302	2.03419	-2.57254	0.0100956	NA
UNC5C	59.6467	-1.87136	0.727684	-2.57167	0.0101209	0.432332
ASPDH	1129.9	-0.6806	0.264734	-2.57088	0.0101439	0.432332
CASTOR1	1447.62	0.719875	0.280032	2.57069	0.0101496	0.432332
LOC101902084	83.6485	-1.04779	0.407972	-2.56829	0.01022	0.432332
FOXL1	5.51439	-4.94337	1.92538	-2.56747	0.0102442	0.432332
CTSB	9014.88	0.666663	0.259813	2.56594	0.0102897	0.432332
CEP170B	233.814	0.831763	0.32434	2.56448	0.0103332	0.432332
COL21A1	69.7169	-1.37344	0.535601	-2.5643	0.0103384	0.432332
IL1B	301.96	0.797597	0.31105	2.56421	0.0103411	0.432332
HCK	478.559	0.801457	0.312594	2.56389	0.0103506	0.432332
NUP62	737.483	-0.752881	0.293869	-2.56196	0.0104083	0.432332
ENTPD4	613.15	-0.706972	0.27606	-2.56093	0.0104391	0.432332
ACADSB	191.779	1.04997	0.41001	2.56084	0.010442	0.432332
KBTBD11	265.036	0.843696	0.329464	2.56082	0.0104427	0.432332
LOC107132967	1490.71	-0.835726	0.326899	-2.55653	0.0105723	0.436555
PLXNA4	287.766	1.08583	0.424949	2.5552	0.0106128	0.436724
CRELD1	592.447	0.786982	0.308067	2.55458	0.0106316	0.436724
POLR3A	435.749	-0.877184	0.344733	-2.54453	0.0109424	0.448325
LOC100848570	15.0459	2.53889	0.998551	2.54257	0.011004	0.449685
LOC780846	4.2537	-5.58077	2.20454	-2.53149	0.0113578	NA
TMSB10	9975.86	0.790268	0.312238	2.53098	0.0113744	0.463626
TTC39C	1122.21	-0.68481	0.271253	-2.52461	0.0115825	0.468869
TMEM176A	326.592	1.20464	0.477276	2.52399	0.0116033	0.468869
CYP39A1	533.995	-0.911227	0.361086	-2.52358	0.0116168	0.468869
PSCA	42.0429	-1.61316	0.639274	-2.52343	0.0116217	0.468869
THOP1	3243.11	0.62103	0.246514	2.51925	0.0117604	0.47326
SRSF5	3183.66	-0.687228	0.273484	-2.51286	0.0119756	0.480694
LOC522763	21.4527	-2.64178	1.05207	-2.51103	0.0120379	0.481273
CD38	163.01	0.899924	0.358558	2.50984	0.0120786	0.481273
PAG1	340.319	-0.736937	0.293628	-2.50976	0.0120813	0.481273
RNASE6	428.724	-0.669205	0.267229	-2.50424	0.0122714	0.487619
LOC100138908	4622.25	-0.778625	0.311347	-2.50082	0.0123905	0.491116
LOC101902665	56.1791	1.36643	0.546909	2.49846	0.0124734	0.493169
CCNE2	139.624	-0.912787	0.365712	-2.49591	0.0125633	0.495444
CTU2	240.441	-0.735297	0.294748	-2.49466	0.0126079	0.495444
KDM8	71.3046	-1.06364	0.426448	-2.49418	0.012625	0.495444
HSP90AA1	9305.35	0.728295	0.292475	2.49011	0.0127703	0.499905
TWF2	526.536	0.888314	0.356946	2.48865	0.0128229	0.500725
LOC104975998	10.0154	2.71867	1.0935	2.48621	0.0129113	0.502839
AMH	35.2066	1.6474	0.662962	2.48491	0.0129585	0.502839
ZFAND5	1165.3	-0.655896	0.263993	-2.48453	0.0129724	0.502839
LOC101902154	5.74926	4.06495	1.63725	2.48278	0.013036	0.504069
ANKRD45	31.1038	1.88318	0.759201	2.48048	0.0131207	0.50585
ATP6V0E1	1225.12	0.671941	0.270967	2.47979	0.013146	0.50585
GPX3	9364.76	3.55293	1.43506	2.4758	0.0132937	0.510291
AZGP1	7684.34	0.909172	0.367396	2.47464	0.013337	0.510714
CYP20A1	445.359	-0.699897	0.283107	-2.4722	0.0134284	0.511083
SLC16A6	165.113	1.28709	0.520666	2.47201	0.0134357	0.511083
PALMD	323.118	0.820883	0.3321	2.4718	0.0134436	0.511083
LOC112445540	5.1981	4.80531	1.94536	2.47013	0.0135062	0.512233
GIN1	122.72	-1.0291	0.416949	-2.46817	0.0135806	0.51364
LOC618377	5.28208	-4.90497	1.98788	-2.46744	0.0136083	0.51364
ISM1	31.7129	-1.74973	0.7096	-2.4658	0.0136708	0.514505
ANO7	300.018	-0.855751	0.347142	-2.46513	0.0136963	0.514505
USP13	77.9849	-1.00382	0.407718	-2.46204	0.0138148	0.517728
F2R	340.942	-0.810422	0.32932	-2.46089	0.0138591	0.518161
LGALS1	674.606	0.859488	0.349763	2.45735	0.0139968	0.521375
PCDH17	115.78	-0.963487	0.392143	-2.45698	0.014011	0.521375
KCNK17	79.5319	1.1478	0.467355	2.45594	0.0140516	0.521657
RCN3	221.501	0.975791	0.39774	2.45334	0.0141538	0.524221
SPON2	16017.3	0.598435	0.244087	2.45173	0.014217	0.52533
ALDH5A1	2163.64	-0.792016	0.323402	-2.44902	0.0143247	0.528078
ZNF568	193.957	0.969773	0.39737	2.44048	0.0146678	0.536322
BASP1	263.079	0.737544	0.302244	2.44023	0.0146779	0.536322
BSPRY	47.4615	1.48573	0.609001	2.43963	0.0147025	0.536322
LOC616948	74.7994	-1.17151	0.480324	-2.439	0.0147278	0.536322
TMEM254	3906.78	-0.54973	0.22544	-2.43848	0.0147491	0.536322
PSMC4	1063.92	-0.705874	0.289481	-2.43842	0.0147518	0.536322
LOC104969353	4.03526	-4.50905	1.85145	-2.43541	0.0148748	NA
FAM20A	1013.81	0.669109	0.27482	2.43472	0.0149035	0.540593
IQCN	62.7505	-1.36306	0.560064	-2.43375	0.0149432	0.540792
LOC508455	11367.5	-0.578751	0.238005	-2.43168	0.015029	0.542308
LOC100299281	4208.5	-0.633064	0.260414	-2.431	0.0150574	0.542308
COL15A1	58.6272	-1.49166	0.613784	-2.43026	0.0150879	0.542308
ZFP36	363.476	0.903778	0.372113	2.42877	0.01515	0.542897
GADD45G	403.768	-0.851413	0.350632	-2.42822	0.015173	0.542897
DERL3	114.556	0.908029	0.374135	2.42701	0.015224	0.543495
TMEM232	44.0302	1.34689	0.555301	2.42552	0.0152865	0.544494
TEF	481.928	0.63942	0.263876	2.42319	0.015385	0.546774
CSF1R	1106.23	0.615732	0.254375	2.42057	0.0154963	0.547631
C10H14orf93	140.092	0.935608	0.386561	2.42034	0.0155062	0.547631
LOC112444893	297.232	1.07208	0.443195	2.41898	0.0155642	0.547631
LOC790098	136.698	-1.17207	0.48461	-2.41859	0.0155808	0.547631
ASPA	60.3207	1.7867	0.738803	2.41837	0.0155903	0.547631
LY86	127.57	0.848194	0.35082	2.41775	0.0156169	0.547631
LOC112441564	18.6539	-2.59462	1.07402	-2.41581	0.0157004	0.549342
LOC112441683	26.233	1.91682	0.79417	2.41362	0.015795	0.55049
NQO2	3152.86	-0.650047	0.269345	-2.41344	0.0158029	0.55049
ETNK2	6626.81	0.641576	0.266211	2.41003	0.0159513	0.554438
HSD17B1	32.0128	1.89999	0.789289	2.40721	0.0160747	0.556383
NOP53	1399.63	-0.622448	0.258583	-2.40715	0.0160776	0.556383
RMDN1	677.757	-0.763576	0.317568	-2.40445	0.0161969	0.559289
LHFPL6	299.849	-0.718243	0.298949	-2.40256	0.0162806	0.560953
ACSL1	4084.94	-0.579544	0.241478	-2.39999	0.0163956	0.56267
SERTAD2	718.676	0.635656	0.264875	2.39983	0.0164026	0.56267
LOC100847554	332.481	-0.678624	0.282937	-2.3985	0.0164626	0.56267
TCP11L2	464.116	-0.868377	0.362221	-2.39737	0.0165133	0.56267
KARS	2527.96	-0.548293	0.228797	-2.39642	0.0165561	0.56267
SMIM10	206.083	-0.885701	0.369658	-2.396	0.016575	0.56267
LOC101907661	206.603	-1.07543	0.448863	-2.3959	0.0165795	0.56267
HP	69395.7	3.99097	1.66688	2.39428	0.0166532	0.563961
MAT1A	9177.13	0.665657	0.278185	2.39286	0.0167176	0.564934
CA5B	13.6263	-2.47659	1.03547	-2.39176	0.0167679	0.565426
FOSB	10.2908	2.57844	1.07864	2.39046	0.0168272	0.566216
PROK2	3.17895	5.08785	2.13274	2.38559	0.0170516	NA
ZNF608	201.527	-0.743267	0.312136	-2.38123	0.017255	0.578486
LOC101906222	3.85188	5.35057	2.24715	2.38105	0.0172634	NA
ND5	13848.4	-0.674301	0.283271	-2.38041	0.0172934	0.578486
MTBP	26.9542	-1.5292	0.642474	-2.38018	0.0173042	0.578486
LOC107133137	8.14548	-2.93006	1.2314	-2.37946	0.0173381	0.578486
SAFB2	1540.35	0.809615	0.340478	2.37788	0.0174125	0.57954
CYP26A1	377.831	-0.982907	0.413466	-2.37723	0.017443	0.57954
TBXAS1	159.879	0.853072	0.359155	2.37522	0.0175386	0.579659
GPR84	4.13846	4.46665	1.88158	2.37389	0.017602	NA
LOC101905357	46.3719	-1.17136	0.493608	-2.37305	0.0176419	0.579659
QARS	1590.25	-0.552666	0.232965	-2.37231	0.0176771	0.579659
SAA3	954.131	2.04659	0.862793	2.37205	0.0176895	0.579659
PAQR3	46.3976	1.19438	0.503567	2.37183	0.0177001	0.579659
ABCG8	534.307	0.73542	0.31009	2.37164	0.0177094	0.579659
LOC112448166	273.92	-0.901213	0.380014	-2.37153	0.0177147	0.579659
PWWP2B	44.1894	1.24183	0.523756	2.37101	0.0177398	0.579659
LOC537017	338.051	0.827224	0.349335	2.36799	0.0178848	0.581626
NADK2	2362.26	-0.697058	0.294499	-2.36693	0.0179365	0.581626
ITIH4	60885.6	1.77258	0.748953	2.36675	0.0179453	0.581626
ANTXR1	10.1586	-2.8344	1.19761	-2.36671	0.0179471	0.581626
RBMS2	1330.2	0.835741	0.353288	2.36561	0.0180005	0.582163
MOCS2	1385.63	-0.592015	0.250356	-2.3647	0.0180449	0.582408
CCDC117	661.778	0.581468	0.24618	2.36197	0.0181783	0.585519
TIGD4	5.63634	4.01463	1.70202	2.35875	0.0183365	0.589007
LOC107131549	35.5058	1.55102	0.657868	2.35765	0.0183909	0.589007
LOC104969981	9.97149	2.74609	1.16483	2.3575	0.0183983	0.589007
LOC101904303	5.05337	-4.8162	2.04543	-2.35462	0.0185418	0.592402
LOC614141	175.748	0.8736	0.371392	2.35223	0.018661	0.595008
FNDC10	136.511	0.831322	0.353615	2.35092	0.018727	0.595912
DSP	834.288	0.628017	0.26724	2.35001	0.018773	0.596175
TMEM150C	189.36	-0.813168	0.34617	-2.34904	0.0188218	0.596527
SLC33A1	689.149	-0.675346	0.287821	-2.34641	0.0189555	0.599562
SH3BGRL3	1560.73	0.644888	0.275023	2.34486	0.0190344	0.600518
ARNTL	248.407	-0.902794	0.385098	-2.34432	0.0190617	0.600518
UNC5CL	321.246	1.02262	0.436985	2.34018	0.0192746	0.605424
CD200	31.0841	-1.64398	0.702616	-2.3398	0.0192939	0.605424
SEBOX	64.002	-1.45478	0.622589	-2.33666	0.0194567	0.60896
HHLA2	8.27606	3.47324	1.48674	2.33615	0.0194836	0.60896
AHSA1	1089.94	0.728215	0.31188	2.33492	0.0195476	0.609754
LOC112444291	6.27195	3.48698	1.49515	2.33219	0.0196908	0.613013
LOC617396	4.29986	-5.59645	2.40088	-2.331	0.0197534	NA
FOLR2	1014.19	0.62247	0.267133	2.33019	0.0197962	0.614928
ARID4B	454.711	-0.665587	0.285738	-2.32936	0.01984	0.614928
EFHD2	619.888	0.766771	0.329358	2.32808	0.0199078	0.614928
GDI1	1558.01	0.545856	0.234466	2.32808	0.0199079	0.614928
LOC100847376	24.4062	1.50701	0.647739	2.32656	0.0199885	0.616005
HSP90B1	9110.15	0.609209	0.261917	2.32596	0.0200207	0.616005
SLC22A7	1953.06	-0.813379	0.35024	-2.32235	0.0202142	0.617918
CTNS	337.679	0.729749	0.314238	2.32228	0.020218	0.617918
CENPA	18.6254	2.04736	0.881762	2.3219	0.0202386	0.617918
GLP2R	248.628	-0.774302	0.33348	-2.32189	0.0202391	0.617918
BCAR3	317.978	0.644395	0.277671	2.32072	0.0203022	0.618651
RCL1	4127.28	0.734516	0.316626	2.31982	0.0203504	0.618925
LOC112447141	12.5352	2.53179	1.09193	2.31864	0.0204144	0.619041
LOC100848575	113.76	-1.02775	0.443318	-2.31831	0.0204325	0.619041
SLC25A15	2555.19	0.764945	0.330316	2.31579	0.0205695	0.621735
DHRS7	13897.2	-0.798394	0.34487	-2.31505	0.02061	0.621735
SLC25A33	228.422	-0.759031	0.327943	-2.31452	0.0206393	0.621735
CALR3	61.1664	1.24377	0.537594	2.31359	0.02069	0.621861
LOC101906081	44.1856	1.34311	0.580676	2.31301	0.0207221	0.621861
CSF2RB	255.829	0.793341	0.343205	2.31156	0.0208018	0.622369
SERINC2	818.829	0.61975	0.268143	2.31127	0.0208178	0.622369
TNFRSF13C	15.1887	1.96453	0.851728	2.30652	0.0210814	0.62906
RLF	501.153	-0.68732	0.298224	-2.30471	0.0211826	0.63089
FCGR1A	154.288	0.892792	0.3878	2.3022	0.0213242	0.632393
LOC617313	27.644	-1.75359	0.761815	-2.30185	0.0213434	0.632393
SLCO1B3	14398.9	-0.777064	0.337607	-2.30168	0.021353	0.632393
IDNK	2543.65	-0.745097	0.324037	-2.29942	0.0214809	0.63427
ACOX1	10936.2	-0.681537	0.29643	-2.29915	0.0214966	0.63427
ADGRE5	2216.39	0.694055	0.302174	2.29688	0.0216259	0.636896
LOC112446643	8.47863	2.66147	1.16241	2.28962	0.0220436	0.645978
AKR1D1	2577.5	-0.671695	0.293376	-2.28954	0.0220482	0.645978
HMGA1	164.211	0.800207	0.349587	2.28901	0.0220788	0.645978
RXRG	89.4638	-1.44964	0.633392	-2.28869	0.0220976	0.645978
LOC100848180	2.83942	4.93702	2.16139	2.28419	0.0223602	NA
AASS	367.816	0.760784	0.333096	2.28398	0.0223727	0.652813
LOC521656	31591.5	-0.681101	0.298468	-2.28199	0.02249	0.65453
SESN2	137.706	0.774552	0.339481	2.28158	0.0225144	0.65453
LOC112448788	3.33633	5.16031	2.26256	2.28073	0.0225643	NA
ANGPTL6	922.71	-0.615172	0.269735	-2.28065	0.0225692	0.65492
BIRC3	586.75	0.641637	0.281453	2.27973	0.0226237	0.6553
LOC112441611	3.31676	5.16343	2.26723	2.27742	0.0227611	NA
PDIA4	4008.25	0.613207	0.269265	2.27734	0.0227662	0.658223
LOC525947	3494.57	0.827331	0.36373	2.27457	0.0229316	0.66161
FCRL3	5.82932	3.45875	1.52163	2.27306	0.0230224	0.66161
TTLL3	191.539	-0.733917	0.322913	-2.2728	0.023038	0.66161
LOC101907033	41.2854	-1.40099	0.61647	-2.27259	0.0230507	0.66161
LOC104969225	68.5365	1.18747	0.523063	2.27022	0.023194	0.664516
PID1	806.614	0.7485	0.329935	2.26863	0.0232909	0.66504
CCR1	115.172	1.06209	0.468311	2.26792	0.0233339	0.66504
ZNF852	85.6403	0.871024	0.384207	2.26707	0.0233859	0.66504
TBC1D30	402.887	0.655429	0.289132	2.26688	0.0233974	0.66504
CPXM2	46.214	3.27602	1.44568	2.26607	0.0234472	0.66504
ELOVL2	49.3887	-1.2054	0.532093	-2.26539	0.0234886	0.66504
UROS	302.135	-0.817688	0.361048	-2.26476	0.0235272	0.66504
FAM83G	66.1261	1.01353	0.447591	2.26441	0.0235487	0.66504
LOC100139360	12.1593	2.18323	0.964696	2.26312	0.023628	0.665245
OMD	4.93043	3.82674	1.69112	2.26284	0.0236456	0.665245
PHB	4131.52	0.597452	0.264097	2.26225	0.0236821	0.665245
KIAA1324	62.2467	-1.26767	0.560969	-2.25978	0.0238349	0.667666
FXYD5	388.421	0.767938	0.33998	2.25877	0.0238977	0.667666
LOC104969678	2.73146	4.87051	2.15677	2.25824	0.0239309	NA
ELF3	356.696	0.898698	0.398084	2.25756	0.0239732	0.667666
MPC1	3193.72	-0.569046	0.252212	-2.25622	0.0240566	0.667666
TIMD4	609.672	0.878344	0.389326	2.25606	0.0240666	0.667666
SLC4A4	408.126	-0.685638	0.303969	-2.25562	0.0240943	0.667666
CDK10	636.488	-0.553326	0.245322	-2.25551	0.0241014	0.667666
LOC112442322	6.60474	3.68101	1.63233	2.25506	0.0241296	0.667666
MARS2	79.0676	0.936067	0.415151	2.25476	0.0241483	0.667666
LOC107133053	3.19633	-5.17189	2.29465	-2.2539	0.0242027	NA
LOC101906837	2305.32	-0.6358	0.282319	-2.25206	0.0243185	0.668917
MYZAP	85.9619	0.903587	0.401415	2.25101	0.0243851	0.668917
PER3	237.662	0.831385	0.369393	2.25068	0.0244059	0.668917
CDCA2	245.328	0.816264	0.362758	2.25016	0.0244388	0.668917
LOC112447845	124.832	0.809841	0.359971	2.24974	0.0244654	0.668917
CXCR2	89.5067	0.945395	0.420243	2.24964	0.024472	0.668917
SULT1E1	128.168	1.15632	0.514137	2.24905	0.0245093	0.668917
TMOD2	61.4882	-1.18145	0.525393	-2.2487	0.0245319	0.668917
CCDC38	32.0935	1.69947	0.756319	2.24702	0.0246384	0.670666
LOC540615	3591.88	-0.773421	0.344502	-2.24504	0.0247658	0.672535
DNAJC6	150.098	-0.783651	0.349123	-2.24463	0.0247922	0.672535
TEX15	20.2328	1.74903	0.779867	2.24272	0.0249147	0.673651
HCRTR1	11.3516	2.39457	1.06773	2.24266	0.0249185	0.673651
INHBA	72.2393	-1.45726	0.650363	-2.24069	0.0250465	0.675605
BAIAP2L2	865.267	0.77955	0.34806	2.2397	0.0251104	0.675605
ANO6	1019.2	-0.651133	0.29074	-2.23957	0.0251189	0.675605
SGK1	1416.07	-0.689718	0.30806	-2.23891	0.0251619	0.675612
TMEM237	67.442	-0.951519	0.425487	-2.23631	0.0253318	0.677235
CHI3L2	38.3271	1.81982	0.813786	2.23624	0.0253361	0.677235
ALAS1	3459.24	0.815505	0.364713	2.23601	0.0253508	0.677235
MINDY4	208.693	0.720245	0.32221	2.23533	0.0253959	0.677295
PITPNM3	30.974	-1.40307	0.628056	-2.23399	0.0254839	0.677882
TMEM120B	204.449	0.754656	0.337914	2.23328	0.0255306	0.677882
MKX	24.3871	1.68041	0.752792	2.23223	0.0255996	0.677882
BTG2	950.584	0.680911	0.305153	2.23138	0.0256561	0.677882
LOC101904131	50.614	1.63701	0.733702	2.23117	0.0256701	0.677882
CBFA2T2	330.808	0.867611	0.388873	2.23109	0.0256751	0.677882
SPP1	47.107	1.63118	0.732158	2.2279	0.0258871	0.680989
CLMP	9.16047	-2.48878	1.11729	-2.22751	0.0259129	0.680989
AOC1	3808.32	0.514438	0.230961	2.22738	0.0259219	0.680989
CCL4	91.7795	1.04441	0.469205	2.22591	0.02602	0.682431
LOC107132251	165.142	-1.0113	0.454886	-2.2232	0.0262026	0.686082
MUC6	28.5057	4.14157	1.8639	2.22199	0.0262837	0.686291
LOC100847122	318.348	-0.708474	0.318875	-2.22179	0.0262973	0.686291
LOC107133234	16.8469	1.78542	0.80492	2.21814	0.0265454	0.691624
LOC112448844	31.1435	1.40477	0.634009	2.2157	0.0267123	0.693367
FAM32A	1119.39	0.561782	0.253577	2.21543	0.0267303	0.693367
RSPH14	9.57931	2.43844	1.10076	2.21524	0.0267438	0.693367
LOC104975246	5.22452	-3.73476	1.68719	-2.2136	0.0268565	0.695149
DCLK3	43.3543	-1.19236	0.538936	-2.21244	0.0269366	0.695248
S100A2	1833.41	0.869225	0.392912	2.21227	0.0269483	0.695248
CD22	198.79	1.17305	0.530832	2.20983	0.0271172	0.697106
RXFP4	3.62108	4.25386	1.92516	2.20961	0.0271322	NA
RGMB	125.947	0.840579	0.380515	2.20905	0.0271708	0.697106
LOC530102	119.095	-0.93306	0.422428	-2.2088	0.0271886	0.697106
LOC534913	189.725	0.747826	0.338606	2.20854	0.0272066	0.697106
TPRN	384.75	0.634518	0.287397	2.20781	0.0272577	0.697106
MIF4GD	538.757	0.774066	0.350666	2.20742	0.0272848	0.697106
CHCHD6	91.028	0.913248	0.41405	2.20565	0.0274086	0.69914
KRTCAP3	156.321	0.924847	0.419428	2.20502	0.0274528	0.69914
PTPRO	6.07278	3.47858	1.57817	2.20418	0.0275116	0.699512
CYP21	3.30566	5.13544	2.33148	2.20265	0.0276195	NA
LOC100298356	213.192	0.970989	0.441043	2.20157	0.0276954	0.703055
ARHGEF16	189.669	0.938989	0.427328	2.19735	0.0279954	0.70953
CDC6	17.8798	1.7769	0.809012	2.19638	0.0280649	0.710154
CYP2E1	48040.1	-0.707567	0.322505	-2.19397	0.0282374	0.712739
FAM53A	3.15565	-5.15037	2.34792	-2.19359	0.0282651	NA
CYBRD1	215.082	-0.854637	0.389675	-2.1932	0.0282927	0.712739
VPS51	680.926	-0.617247	0.28148	-2.19286	0.0283174	0.712739
DBP	905.004	0.771184	0.351837	2.19188	0.0283882	0.712739
SDR42E1	344.533	-0.660947	0.301551	-2.19182	0.0283924	0.712739
BOLA-DRB3	2656	0.707312	0.322829	2.19098	0.0284533	0.713136
SAA2	40038.4	2.70412	1.2377	2.18479	0.0289039	0.72328
ARHGAP45	401.221	-0.569794	0.260942	-2.1836	0.0289914	0.72328
CD163	1776.45	0.601992	0.275694	2.18355	0.0289952	0.72328
SH3RF2	613.525	0.613849	0.281288	2.18228	0.0290887	0.723421
LOC100849865	284.419	0.674485	0.309104	2.18206	0.0291049	0.723421
RGS16	310.713	-0.671579	0.307836	-2.18161	0.0291381	0.723421
FAM173A	1148	-0.542817	0.249096	-2.17914	0.0293209	0.726819
CLEC3B	4687.92	-0.544683	0.250079	-2.17804	0.0294028	0.727707
SIL1	1424.74	0.745946	0.342686	2.17676	0.0294983	0.72808
SERPINE1	209.394	0.738728	0.339436	2.17634	0.0295297	0.72808
ABTB1	2270.98	-0.718704	0.330325	-2.17575	0.0295741	0.72808
LOC613822	55.9877	1.21873	0.560358	2.17491	0.0296367	0.72808
IL23A	385.324	-0.615545	0.283101	-2.1743	0.0296829	0.72808
KATNBL1	39.9005	-1.27589	0.586947	-2.17377	0.0297225	0.72808
TMEM255A	10.9513	2.30826	1.0628	2.17187	0.0298652	0.72808
ADIRF	93.585	-0.867001	0.399205	-2.17182	0.0298695	0.72808
CA5A	187.009	-0.85477	0.393606	-2.17164	0.0298831	0.72808
SLC13A5	459.16	2.61636	1.20522	2.17085	0.0299422	0.72808
FAM228B	100.004	1.02255	0.471163	2.17028	0.0299859	0.72808
DHRS1	1370.41	-0.621656	0.286477	-2.17	0.0300067	0.72808
LOC618541	409.292	-0.793198	0.36555	-2.16988	0.0300163	0.72808
ALYREF	477.124	-0.68554	0.316124	-2.16858	0.0301144	0.729289
MAP9	9.33932	-2.47918	1.14354	-2.16799	0.0301596	0.729289
LOX	73.6826	-1.07207	0.49465	-2.16734	0.030209	0.729289
FAM19A4	41.0535	-1.28049	0.590961	-2.16679	0.0302506	0.729289
ABAT	1512.21	0.614559	0.283742	2.16591	0.030318	0.7298
BNIPL	43.5395	1.13679	0.525085	2.16496	0.0303908	0.730441
SH3PXD2B	181.869	0.859341	0.397152	2.16376	0.0304829	0.731262
OTOA	2.97088	-5.06803	2.34297	-2.16308	0.0305351	NA
RARA	747.184	0.654125	0.30244	2.16282	0.0305548	0.731262
SSU72	304.946	0.731088	0.338043	2.16271	0.0305637	0.731262
ELP6	41.9976	-1.12394	0.520072	-2.16113	0.0306851	0.733059
MAP1LC3C	3.04529	5.02835	2.32733	2.16057	0.030729	NA
CTSC	2619.12	0.627419	0.290497	2.15981	0.030787	0.734385
LOC112442336	2.58438	4.77897	2.21409	2.15843	0.0308941	NA
SLC38A6	86.1057	-1.0585	0.490753	-2.15688	0.0310147	0.738207
LOC112449602	43.9359	-1.14749	0.532218	-2.15606	0.0310788	0.738207
LOC789374	40.8855	1.57338	0.729827	2.15582	0.0310975	0.738207
ITGA9	333.927	0.645746	0.299632	2.15513	0.0311516	0.738207
LOC407171	246.132	0.813514	0.377543	2.15476	0.0311806	0.738207
LOC100848208	114.925	0.937562	0.435437	2.15315	0.0313067	0.740082
SMPD3	297.899	0.686899	0.319153	2.15226	0.0313768	0.740633
LOC101904265	14.3862	2.0589	0.957162	2.15105	0.0314726	0.741788
FCMR	121.394	0.893861	0.415781	2.14984	0.0315679	0.742926
DHX58	274.014	0.778172	0.362263	2.14808	0.0317072	0.744638
PARM1	33.0972	1.52374	0.709464	2.14773	0.0317353	0.744638
LOC104974695	3.31097	-4.21654	1.96353	-2.14743	0.0317594	NA
KCNT2	89.9854	1.19401	0.556194	2.14674	0.0318138	0.744638
CTNNBIP1	196.938	0.812337	0.378438	2.14655	0.031829	0.744638
CCDC113	13.6505	-2.28922	1.06716	-2.14515	0.0319411	0.746094
ACKR4	125.37	-0.974126	0.454443	-2.14356	0.032068	0.746094
FARP2	504.357	0.711959	0.332269	2.14272	0.0321358	0.746094
PYM1	105.296	0.823009	0.384208	2.14209	0.0321862	0.746094
MOXD1	2565.43	0.761422	0.355472	2.14201	0.0321931	0.746094
FAM111B	145.257	0.690005	0.322159	2.14181	0.0322085	0.746094
AREL1	1187.68	-0.64339	0.300417	-2.14165	0.0322214	0.746094
CATSPERE	2.58542	4.7871	2.2361	2.14082	0.0322882	NA
EIF3I	2497.09	-0.520603	0.243238	-2.1403	0.0323304	0.746253
TRMT5	195.961	-0.784651	0.366784	-2.13927	0.0324135	0.746253
CREBZF	1426.08	-0.537737	0.251364	-2.13927	0.0324135	0.746253
S100G	12.7882	-2.62732	1.22816	-2.13923	0.0324171	0.746253
PARP2	213.489	-0.668444	0.312623	-2.13818	0.0325021	0.746454
INHBB	5.56908	3.93851	1.84218	2.13796	0.0325202	0.746454
TNS2	2259.44	0.676179	0.316639	2.13549	0.0327211	0.748468
TSPO2	17.8697	2.01444	0.943405	2.13528	0.0327378	0.748468
PIK3IP1	259.781	-0.690366	0.323336	-2.13514	0.0327499	0.748468
GTF2IRD2	261.764	-0.670877	0.314563	-2.13272	0.0329474	0.751484
SLC51A	9.25264	2.57347	1.20686	2.13236	0.0329769	0.751484
NDN	71.3658	-0.931616	0.437608	-2.12888	0.0332642	0.7565
LIPG	2.61303	-4.87801	2.2914	-2.12883	0.0332681	NA
PCSK1N	49.6953	1.1601	0.545031	2.1285	0.0332955	0.7565
BOLA-DMB	997.605	0.586336	0.275539	2.12796	0.0333405	0.7565
SP140L	60.3949	-1.16052	0.545607	-2.12703	0.0334174	0.757157
POLA2	147.321	0.874902	0.411591	2.12566	0.0335315	0.758083
CACNG4	61.4553	1.07187	0.504337	2.1253	0.0335613	0.758083
ST6GAL2	2.90725	-5.03384	2.36907	-2.12482	0.0336018	NA
MEST	141.537	0.838536	0.39464	2.12482	0.0336021	0.758083
TMEM220	1459.85	-0.570082	0.268474	-2.12341	0.0337194	0.759646
APIP	258.952	-0.625993	0.295021	-2.12186	0.0338495	0.759995
SLC9A3R2	3216.94	0.487776	0.229946	2.12126	0.0339	0.759995
REC8	22.3306	2.13435	1.00659	2.12037	0.0339748	0.759995
LOC104974710	5.8521	2.98445	1.40759	2.12026	0.0339838	0.759995
UBE2QL1	2.50302	4.75258	2.24171	2.12007	0.034	NA
GCNT3	5.46398	3.37615	1.59262	2.11988	0.0340165	0.759995
LOC100847256	36.7378	1.45762	0.687856	2.11908	0.0340834	0.759995
ITGA5	273.296	0.781083	0.368661	2.11871	0.0341154	0.759995
RBM14	1103.59	0.5362	0.253085	2.11866	0.0341193	0.759995
SLC10A5	146.982	0.803956	0.380002	2.11566	0.0343735	0.763561
LOC100335780	4440.04	-0.591422	0.279548	-2.11563	0.0343759	0.763561
ACADL	1927.3	-0.72711	0.343925	-2.11415	0.0345024	0.765295
MCOLN3	3.58823	5.27996	2.49768	2.11395	0.0345197	NA
TM6SF2	722.706	0.720585	0.341086	2.11262	0.0346331	0.767118
SNAI2	143.453	-0.746034	0.353306	-2.11158	0.0347224	0.76802
ND1	90788.7	-0.610547	0.289257	-2.11075	0.0347941	0.768221
CENPH	26.9741	1.41692	0.671414	2.11035	0.0348286	0.768221
LOC104976804	41535.3	-0.722262	0.342423	-2.10927	0.0349213	0.769032
TESC	147.271	0.773668	0.366878	2.10879	0.0349626	0.769032
LOC615223	23.3177	-1.46139	0.693255	-2.10801	0.0350304	0.769453
FRAS1	11.9218	-1.87637	0.890848	-2.10627	0.035181	0.77169
HAVCR2	97.45	-0.845571	0.401707	-2.10494	0.0352961	0.772445
PER1	1038.53	0.776531	0.368942	2.10475	0.0353132	0.772445
MPIG6B	13.3416	1.9136	0.910109	2.1026	0.0355007	0.775474
CADM2	2.43638	-4.77696	2.27572	-2.0991	0.0358081	NA
PDE7B	97.0829	-0.815152	0.388496	-2.09822	0.0358853	0.782795
IFIT2	134.049	0.737023	0.351466	2.09699	0.0359941	0.784087
CRYGS	11.309	2.27128	1.08357	2.09611	0.0360722	0.784706
LOC112449033	2.44152	-4.77979	2.28099	-2.09549	0.0361274	NA
CYTB	94915.6	-0.503446	0.240436	-2.09389	0.0362701	0.787927
NEURL1B	190.705	-0.799601	0.382099	-2.09265	0.0363801	0.789233
C10H15orf48	139.849	0.920124	0.439912	2.09161	0.0364734	0.790174
SELE	3.48036	-5.29291	2.53266	-2.08986	0.03663	NA
LOC101906498	13.3614	-1.93796	0.927329	-2.08983	0.0366332	0.792549
ATP5S	219.352	-0.675477	0.323412	-2.0886	0.0367439	0.793031
SLC25A28	2507.48	0.611024	0.292595	2.08829	0.0367716	0.793031
SPATA46	7.77913	2.82411	1.3526	2.08791	0.0368059	0.793031
LOC112445111	4.26228	-3.6593	1.75262	-2.08791	0.0368062	NA
CSDC2	2.42095	-4.76852	2.28579	-2.08616	0.0369645	NA
LOC112447318	2.42283	4.69128	2.24928	2.08568	0.037008	NA
PALLD	545.479	0.671426	0.321926	2.08565	0.0370101	0.794301
TBATA	140.647	2.37734	1.1402	2.08503	0.0370665	0.794301
HSPB1	11560.8	0.677131	0.32479	2.08483	0.0370851	0.794301
B3GAT2	16.0906	-1.9669	0.943518	-2.08464	0.0371016	0.794301
GDF15	18.2163	1.96782	0.944032	2.08449	0.0371159	0.794301
SLC26A8	71.5003	1.16205	0.557771	2.08338	0.0372164	0.795375
LOC112445060	3.58038	5.25437	2.52311	2.0825	0.0372968	NA
TMPO	1417.52	-0.533407	0.256264	-2.08147	0.0373909	0.79586
FCGR2A	31.6925	-1.47816	0.710486	-2.08049	0.0374807	0.79586
KLKB1	1885.72	0.608113	0.292429	2.07952	0.0375692	0.79586
TGM5	63.4775	1.30669	0.628516	2.07902	0.0376159	0.79586
IMPDH1	98.0792	0.829095	0.3988	2.07897	0.0376199	0.79586
PPIP5K1	120.814	0.911921	0.43872	2.07859	0.0376547	0.79586
PTAFR	366.155	0.641609	0.308738	2.07817	0.0376938	0.79586
HSPE1	4380.43	0.691729	0.332893	2.07793	0.0377155	0.79586
SLC16A13	1152.03	-0.700241	0.337027	-2.0777	0.0377367	0.79586
TPI1	2582.63	0.627671	0.302107	2.07764	0.0377423	0.79586
UGT1A1	7413.48	-0.519778	0.250325	-2.07641	0.0378556	0.796476
BHLHE40	338.598	-0.821787	0.395843	-2.07604	0.0378899	0.796476
METTL1	188.51	0.788243	0.37975	2.07569	0.0379226	0.796476
CTSZ	9372.34	0.51193	0.246718	2.07497	0.0379897	0.796827
CMPK1	1136.33	-0.553055	0.266803	-2.0729	0.0381815	0.798998
ISG12(B)	11.6912	2.415	1.16516	2.07268	0.0382023	0.798998
CA14	139.221	0.851531	0.410926	2.07222	0.0382448	0.798998
LOC112445172	2.44917	-4.78418	2.30984	-2.07122	0.0383386	NA
PANK4	300.193	-0.575863	0.278039	-2.07116	0.0383443	0.799159
PRMT2	76.5414	-0.899153	0.434157	-2.07103	0.0383558	0.799159
MIR2887-1	28000.2	2.26034	1.09189	2.07012	0.038441	0.799159
HDAC10	549.035	-0.790292	0.381788	-2.06998	0.0384547	0.799159
APBB1IP	143.48	0.742759	0.35911	2.06834	0.0386084	0.800971
ASAP3	106.421	-0.874538	0.422897	-2.06797	0.0386431	0.800971
PRMT6	104.584	0.787984	0.381191	2.06716	0.038719	0.801494
ORM1	177214	1.58191	0.765546	2.06638	0.0387927	0.801969
CLDN15	783.18	-0.713008	0.345151	-2.06578	0.0388489	0.802084
OMP	35.8251	-1.25215	0.606703	-2.06386	0.0390308	0.803574
CYB5A	23740.1	-0.511532	0.247881	-2.06362	0.0390541	0.803574
LOC112443447	28.7415	-1.22005	0.591577	-2.06236	0.0391735	0.803574
APCDD1	498.906	0.635684	0.308232	2.06235	0.039174	0.803574
MROH1	821.449	-0.539471	0.261582	-2.06234	0.0391752	0.803574
IMPA1	2009.86	0.713868	0.346335	2.06121	0.0392833	0.804747
KLRK1	97.2964	-0.881962	0.428025	-2.06054	0.0393469	0.805007
LOC112442703	4.43052	3.65686	1.77518	2.06	0.0393989	NA
LOC101904550	43.5303	1.23645	0.600432	2.05926	0.0394691	0.805897
ST6GAL1	2546.09	0.5237	0.254344	2.05902	0.0394923	0.805897
MX2	85.4679	1.10637	0.537759	2.05737	0.0396511	0.806729
LOC783920	505.693	-0.555689	0.270118	-2.05721	0.0396662	0.806729
HEXDC	366.08	-0.563267	0.273829	-2.057	0.0396861	0.806729
RRH	2.88049	4.96324	2.41424	2.05582	0.0398	NA
FOXN3	787.056	-0.494381	0.240479	-2.05582	0.0398002	0.807975
TRAF2	996.313	0.645528	0.314079	2.05531	0.0398495	0.807975
CRHR2	11.1543	-2.93061	1.42691	-2.05381	0.0399939	0.809863
ANKRD50	135.387	-0.780173	0.380001	-2.05308	0.0400644	0.810018
SHISAL1	13.0629	2.07331	1.01005	2.05268	0.040104	0.810018
LOC107132618	2.75117	-4.9538	2.41436	-2.05181	0.0401881	NA
FOXF1	37.9691	-1.1526	0.561949	-2.05108	0.0402588	0.812109
TGM2	358.88	0.782059	0.381476	2.05009	0.0403559	0.812397
UMPS	384.29	0.593505	0.289531	2.04988	0.0403759	0.812397
MMADHC	2781.01	-0.585536	0.285791	-2.04882	0.0404793	0.812713
HPGD	615.585	0.752076	0.367192	2.04818	0.0405422	0.812713
SLC25A30	565.28	-0.770183	0.376117	-2.04772	0.0405873	0.812713
TCEA3	371.268	-0.637058	0.311121	-2.04762	0.0405971	0.812713
ATG10	73.3807	0.969942	0.473817	2.04708	0.0406502	0.812747
TERB1	26.2248	1.69441	0.828213	2.04587	0.0407695	0.813326
CHRNE	161.966	1.16879	0.571329	2.04574	0.040782	0.813326
RETSAT	969.44	-0.700225	0.342451	-2.04475	0.0408799	0.813687
HECTD2	60.5291	-0.980017	0.47934	-2.04451	0.040903	0.813687
LOC101904166	3.34323	4.14574	2.02781	2.04444	0.04091	NA
TFF3	38.0197	-1.39556	0.683021	-2.04322	0.0410308	0.813887
MPEG1	969.471	0.577173	0.28249	2.04316	0.0410363	0.813887
PPEF1	30.4392	1.391	0.680913	2.04285	0.0410675	0.813887
FCGR3A	1334.24	0.572601	0.280672	2.04011	0.0413395	0.817784
ELOVL7	12.1042	-1.97448	0.968131	-2.03948	0.0414024	0.817784
LYRM7	164.785	0.634686	0.311258	2.0391	0.0414404	0.817784
DND1	23.0585	1.75022	0.858462	2.03879	0.0414709	0.817784
CHAF1B	15.5818	-1.75273	0.860135	-2.03774	0.0415755	0.818014
DDX56	273.391	0.727712	0.357135	2.03764	0.041586	0.818014
LOC107132306	180.446	0.788055	0.386886	2.03692	0.041658	0.818412
KCNMB4	359.595	-0.646845	0.317819	-2.03526	0.0418248	0.820669
ANKRD42	44.1144	-1.0671	0.524607	-2.0341	0.041942	0.821854
GCHFR	2853.42	0.535867	0.263503	2.03363	0.0419891	0.821854
COQ2	851.706	-0.528713	0.260172	-2.03216	0.0421371	0.82373
SERTAD1	441.948	0.691538	0.340458	2.0312	0.0422351	0.824627
DUSP26	407.334	0.742447	0.365657	2.03045	0.0423112	0.824955
LOC101905711	95.1895	-1.17845	0.580535	-2.02994	0.0423631	0.824955
MBL2	12617.9	-0.568907	0.28032	-2.02949	0.0424084	0.824955
LOC112442408	11868.9	0.745093	0.367339	2.02835	0.0425244	0.826196
LOC540544	1190.58	-0.69913	0.34498	-2.02658	0.0427052	0.828349
SLC16A5	271.596	-0.845847	0.417446	-2.02624	0.04274	0.828349
PSMD10	216.822	-0.643831	0.318208	-2.0233	0.0430422	0.833184
LOC618416	122.598	1.98271	0.98112	2.02087	0.0432936	0.837027
ADAM23	2.70717	-4.9367	2.44314	-2.02064	0.0433171	NA
LOC112441682	8.37558	2.19831	1.08872	2.01918	0.0434687	0.839386
CD99L2	318.876	-0.65906	0.326683	-2.01743	0.0436508	0.840915
OSCAR	28.2099	1.29592	0.642701	2.01636	0.0437625	0.840915
YKT6	134.237	0.744628	0.369332	2.01615	0.0437844	0.840915
ZDHHC13	179.936	0.69681	0.345622	2.01611	0.0437889	0.840915
LOC112448796	5.83084	-2.8212	1.4	-2.01514	0.0438898	0.840915
SDK1	66.8514	-1.30377	0.647032	-2.01499	0.0439052	0.840915
CATSPERG	197.79	0.869442	0.431659	2.01419	0.04399	0.840915
LOC101902994	24.1165	1.58155	0.785419	2.01364	0.0440469	0.840915
LOC101907097	12.0648	-1.9407	0.96406	-2.01305	0.0441097	0.840915
CLSTN2	5.76366	-2.62825	1.30579	-2.01276	0.0441397	0.840915
PLCD4	172.651	0.809216	0.40206	2.01267	0.0441489	0.840915
LOC112448350	6.8916	-3.27175	1.62614	-2.01198	0.0442224	0.840915
DNAJB2	1442.47	0.510322	0.253662	2.01182	0.0442391	0.840915
CIART	14.463	1.92375	0.956842	2.01052	0.0443759	0.841006
SPI1	322.454	0.565977	0.281529	2.01037	0.0443922	0.841006
MEX3D	203.779	0.72358	0.359943	2.01026	0.0444034	0.841006
LIN54	128.29	-0.737011	0.366946	-2.0085	0.0445901	0.842885
NAGS	1792.32	0.529502	0.263654	2.00832	0.0446092	0.842885
MZB1	93.6845	1.03492	0.515498	2.00761	0.0446846	0.843088
PODXL2	38.7612	-1.3447	0.669934	-2.00722	0.0447266	0.843088
ACP5	3384.16	0.54644	0.272308	2.0067	0.0447814	0.843116
DENND2A	853.514	0.628934	0.313575	2.00569	0.0448896	0.844039
BCAS3	62.9485	0.865421	0.431683	2.00476	0.0449887	0.844039
FGF21	135.213	-3.52628	1.75949	-2.00415	0.0450539	0.844039
LOC616364	39.0469	-1.34527	0.671334	-2.00387	0.0450839	0.844039
APEX2	69.2343	0.853639	0.426021	2.00375	0.0450972	0.844039
LOC112447600	3.2249	-5.18112	2.58723	-2.00258	0.0452229	NA
ARG1	7483.04	0.788932	0.394065	2.00204	0.0452809	0.845668
LOC104970913	33.9079	1.23013	0.614565	2.00163	0.0453246	0.845668
LOC101907570	18.3465	-1.72694	0.862846	-2.00144	0.0453447	0.845668
LOC101907803	53.2696	1.40425	0.701956	2.00048	0.045449	0.846614
RYBP	762.956	0.529433	0.264855	1.99895	0.0456135	0.84687
PKD1L3	194.006	0.878478	0.439483	1.99889	0.0456203	0.84687
LOC535280	219.125	0.735234	0.367826	1.99886	0.0456233	0.84687
SRP72	428.455	0.596916	0.29878	1.99784	0.0457335	0.847351
METTL7B	5358.31	0.620457	0.310602	1.99759	0.0457608	0.847351
EPHX2	7985.5	-0.499191	0.249953	-1.99714	0.04581	0.847351
CALHM1	2.67198	-4.90908	2.46009	-1.99549	0.0459899	NA
ARG2	53.3497	0.939136	0.470807	1.99473	0.0460719	0.850739
YBX2	11.2472	2.06457	1.03515	1.99447	0.0461007	0.850739
LOC112447835	2.26129	4.59808	2.30612	1.99386	0.0461676	NA
DLG5	1030.8	0.561346	0.281556	1.99372	0.0461822	0.85125
KCTD13	50.3916	1.15086	0.5777	1.99214	0.0463553	0.852978
TMEM45B	1324.21	-0.612385	0.30744	-1.99188	0.0463839	0.852978
EML2	98.339	0.818854	0.411438	1.99022	0.0465663	0.85363
TREH	2759.36	-0.517801	0.260225	-1.98982	0.0466107	0.85363
ORC5	260.008	-0.581185	0.292081	-1.98981	0.0466121	0.85363
SH3GLB2	863.745	0.618314	0.310773	1.9896	0.0466353	0.85363
GNPTG	933.234	-0.576283	0.289869	-1.98808	0.0468023	0.854396
FAM213A	1341.98	0.633164	0.318522	1.98782	0.0468317	0.854396
LILRA4	23.48	1.88474	0.948174	1.98775	0.0468391	0.854396
REEP3	1130.79	-0.551111	0.27742	-1.98655	0.0469718	0.855162
LOC112442279	8.36023	2.44758	1.23217	1.9864	0.0469893	0.855162
PSMB3	1789.67	-0.542749	0.273438	-1.98491	0.0471549	0.856516
PAMR1	38.1575	1.26651	0.638312	1.98415	0.0472388	0.856516
ADAMTS12	35.7514	-1.24096	0.625434	-1.98415	0.0472389	0.856516
AK7	18.0316	-1.56015	0.786683	-1.9832	0.0473447	0.856516
DUSP19	233.155	-0.62776	0.316584	-1.98292	0.0473767	0.856516
FAM167B	811.674	0.58293	0.293992	1.98281	0.0473887	0.856516
DNAJB6	969.961	0.549856	0.27745	1.98182	0.0474994	0.857169
SLC19A3	199.999	0.602232	0.303924	1.98152	0.0475332	0.857169
RPL11	7354.65	-0.491382	0.248121	-1.98041	0.0476574	0.85843
ENPP3	71.2612	1.03997	0.525348	1.97959	0.04775	0.859121
RAB3D	91.5802	0.756513	0.382323	1.97873	0.0478467	0.859189
LOC100295883	4289.1	-0.499121	0.252261	-1.97859	0.0478625	0.859189
MIR1247	2.642	4.82215	2.43743	1.97837	0.0478868	NA
SLC28A3	54.5959	-1.01603	0.513703	-1.97785	0.0479455	0.859704
STARD8	236.353	-0.627625	0.317538	-1.97653	0.0480944	0.860496
MOG	11.2096	-2.04082	1.0328	-1.97601	0.0481534	0.860496
AP2A1	404.632	-0.607144	0.307296	-1.97576	0.0481815	0.860496
BABAM2	345.074	-0.719541	0.364296	-1.97516	0.0482502	0.860496
BLVRB	4284.81	-0.602147	0.304876	-1.97506	0.0482618	0.860496
LOC786942	2.2901	4.62262	2.34222	1.9736	0.0484271	NA
ANK3	1709.86	0.505421	0.256128	1.97331	0.0484598	0.863054
LOC112443216	190.343	1.81643	0.920843	1.97257	0.0485442	0.863287
LOC615733	299.413	-0.578489	0.293347	-1.97203	0.048606	0.863287
PAPSS2	1576.29	0.463948	0.235296	1.97176	0.0486367	0.863287
MYO1E	185.191	-0.639583	0.324567	-1.97058	0.0487725	0.864728
LOC527083	10.5763	2.50018	1.27025	1.96825	0.0490389	0.86805
GMEB1	307.231	0.833288	0.423481	1.96771	0.0491012	0.86805
AKR1A1	2654.64	-0.580488	0.295037	-1.96751	0.0491245	0.86805
MON2	741.89	-0.506969	0.257809	-1.96645	0.0492461	0.869227
LOC104971307	43.6091	1.28239	0.65257	1.96513	0.0493989	0.870183
PCDH7	111.627	-0.782705	0.398316	-1.96503	0.0494103	0.870183
ZNF821	124.177	-0.682428	0.347568	-1.96344	0.0495953	0.872252
TTC22	8.67138	2.54157	1.29469	1.96307	0.0496381	0.872252
ZNF404	15.6984	1.94807	0.992737	1.96232	0.0497247	0.872804
GM2A	260.69	0.764308	0.389679	1.96138	0.0498348	0.873767
FXYD7	143.864	1.01871	0.520066	1.95881	0.0501351	0.874935
NEURL1	61.963	0.963072	0.491709	1.95862	0.0501573	0.874935
BAX	230.147	0.667764	0.34097	1.95843	0.05018	0.874935
LOC101906694	2.26846	4.61506	2.35688	1.95812	0.0502162	NA
LOC783730	187.385	0.648092	0.331019	1.95787	0.0502455	0.874935
SLC8A1	54.1044	0.966836	0.493886	1.95761	0.050276	0.874935
GHSR	9.46178	-1.93406	0.988427	-1.9567	0.0503825	0.874935
DEGS1	993.616	-0.556761	0.284565	-1.95653	0.0504022	0.874935
LOC101905242	2.29572	-4.68996	2.39711	-1.9565	0.0504059	NA
TEX14	10.7339	2.01148	1.02827	1.95618	0.0504435	0.874935
DNER	7.03944	2.56434	1.3113	1.95556	0.0505166	0.874935
ABCA10	5414.11	-0.552068	0.282342	-1.95532	0.0505458	0.874935
LOC112441634	2.20574	4.56571	2.33503	1.95531	0.050547	NA
LOC112447762	10.8835	2.17103	1.11035	1.95526	0.0505518	0.874935
MIB1	222.768	0.588861	0.301184	1.95515	0.0505654	0.874935
CHP2	547.996	-0.592308	0.303111	-1.9541	0.0506894	0.876124
MELTF	2.34368	4.63714	2.37328	1.95389	0.0507139	NA
LOC104975568	2.57512	4.78684	2.4502	1.95365	0.0507424	NA
XPNPEP2	178.017	1.05808	0.54185	1.95271	0.0508539	0.876576
ARMH4	3.64328	-3.65268	1.87075	-1.95253	0.0508755	NA
SLMAP	440.796	-0.521804	0.26728	-1.95228	0.0509054	0.876576
TRPV3	34.4574	1.60483	0.822288	1.95166	0.0509784	0.876576
FMNL2	480.515	-0.570739	0.292445	-1.95161	0.0509843	0.876576
ND4	80788.1	-0.469875	0.240771	-1.95154	0.0509927	0.876576
LOC112447478	3.1133	4.01948	2.06001	1.95119	0.0510339	NA
GNG7	220.043	0.66911	0.342994	1.95079	0.051082	0.877158
LOC510185	154.131	0.809795	0.415473	1.94909	0.0512844	0.878843
DNAH17	15.535	1.81583	0.931761	1.94881	0.0513179	0.878843
KCNAB3	2.21187	4.57446	2.34749	1.94866	0.051336	NA
MIR2478	2.27779	-4.67934	2.40184	-1.94823	0.0513875	NA
DUSP6	1299.97	-0.563705	0.289446	-1.94753	0.0514708	0.878843
SENP8	79.4656	0.83696	0.429788	1.94738	0.0514896	0.878843
C10H15orf62	25.7471	1.28193	0.658299	1.94733	0.0514952	0.878843
FBXO2	22.6886	1.65612	0.850525	1.94718	0.0515136	0.878843
CASC1	4.54992	3.03812	1.56078	1.94654	0.05159	0.879199
LRRC4	4.17639	-3.48724	1.79165	-1.94639	0.051608	NA
CFP	824.709	0.484159	0.248842	1.94565	0.0516967	0.879431
PSMB1	2827.28	-0.572076	0.294082	-1.9453	0.0517393	0.879431
TAPT1	1099.83	-0.5312	0.273105	-1.94504	0.0517705	0.879431
NIT2	671.745	-0.526922	0.271058	-1.94395	0.0519021	0.88072
POF1B	2.66433	-4.90533	2.52382	-1.94362	0.0519416	NA
AOC3	4691.23	-0.522946	0.269079	-1.94347	0.05196	0.880758
ASPG	597.808	0.573221	0.295364	1.94072	0.0522916	0.885431
KIAA0895L	8.15438	2.65523	1.36976	1.93847	0.0525663	0.887602
GDPD1	141.738	-0.855611	0.441412	-1.93835	0.0525803	0.887602
FOLH1B	57.2562	-1.19628	0.617287	-1.93797	0.0526271	0.887602
IFT43	64.4353	0.862185	0.444924	1.93783	0.0526443	0.887602
BID	732.735	0.464731	0.239972	1.9366	0.0527937	0.889043
DCP2	12.4023	-1.88972	0.976216	-1.93576	0.0528976	0.889043
TXN	3242.24	-0.534155	0.276	-1.93534	0.052948	0.889043
AHDC1	74.9637	0.787608	0.406972	1.93529	0.0529547	0.889043
HMCN2	214.525	0.794883	0.410906	1.93446	0.0530562	0.889507
RCBTB2	934.001	-0.528637	0.273374	-1.93375	0.0531437	0.889507
DLK1	59.9964	1.3329	0.689546	1.93301	0.0532349	0.889507
LOC112442706	34.2314	1.25203	0.647715	1.93299	0.0532375	0.889507
WC1.3	9.02091	-2.61809	1.35457	-1.93278	0.0532636	0.889507
SLAMF8	17.6894	1.68105	0.870096	1.93203	0.0533561	0.890112
GRHPR	2694.86	-0.511167	0.264753	-1.93074	0.0535158	0.890475
ZEB1	267.132	-0.595206	0.308352	-1.93028	0.0535718	0.890475
MAPK6	1307.48	-0.532007	0.275661	-1.92993	0.0536153	0.890475
GLCE	754.226	0.507553	0.263012	1.92977	0.053635	0.890475
LOC100847850	50.1046	1.027	0.532361	1.92914	0.0537131	0.890475
C1QA	9202.66	0.504555	0.261546	1.92912	0.0537156	0.890475
MKL1	311.507	0.666551	0.34592	1.92689	0.0539927	0.894131
LOC100296627	2.48254	-4.80322	2.49303	-1.92666	0.0540226	NA
DOCK11	670.734	-0.612467	0.318019	-1.92588	0.0541193	0.894248
TYW3	141.425	0.682028	0.354138	1.92588	0.0541194	0.894248
LOC112449053	31.9202	-1.382	0.717756	-1.92545	0.0541737	0.894248
LGR5	49.5369	-1.29461	0.672516	-1.92503	0.054226	0.894248
SLC35F5	1372.71	-0.500191	0.259984	-1.92393	0.054363	0.895574
LOC101905046	21.2899	-1.51327	0.787098	-1.92259	0.0545315	0.897238
SLC31A2	145.246	0.717776	0.373459	1.92196	0.0546102	0.897238
RNASE13	74.8142	-1.14826	0.5975	-1.92177	0.0546342	0.897238
SOCS1	22.644	1.41309	0.735527	1.92119	0.0547074	0.897478
MAP2	756.547	0.712036	0.370857	1.91998	0.054861	0.897478
PKHD1	83.8527	-1.20542	0.628107	-1.91914	0.0549672	0.897478
SLC7A6	99.01	-0.770483	0.401537	-1.91884	0.055005	0.897478
ZBTB16	690.253	0.727461	0.379135	1.91874	0.0550175	0.897478
RARRES1	885.545	-0.626604	0.326758	-1.91764	0.0551564	0.897478
PPP1R16A	125.254	0.740922	0.386388	1.91756	0.0551668	0.897478
BANP	201.594	0.642449	0.335129	1.91702	0.0552354	0.897478
LOC101909432	29.136	1.24662	0.650412	1.91666	0.0552808	0.897478
COL18A1	18841.2	-0.580382	0.30288	-1.91621	0.0553379	0.897478
MEGF9	133.108	0.678224	0.35394	1.91621	0.0553384	0.897478
ZHX2	181.527	-0.745553	0.389106	-1.91607	0.0553568	0.897478
TMEM159	80.9319	0.852995	0.445235	1.91583	0.0553866	0.897478
ANKDD1B	4.20648	-3.89171	2.03188	-1.91532	0.0554513	NA
SERTAD4	6.93317	-2.95972	1.54598	-1.91447	0.0555602	0.898192
LOC104972401	2.12138	4.50607	2.35438	1.91391	0.0556321	NA
FXYD4	26.8907	1.45409	0.759965	1.91336	0.0557021	0.898192
PDIA6	4223.47	0.470116	0.245727	1.91317	0.0557265	0.898192
DPP9	214.434	0.632237	0.33051	1.91292	0.0557588	0.898192
TAF6	377.776	0.654975	0.342423	1.91276	0.0557782	0.898192
CIRBP	2871.67	-0.564035	0.295091	-1.9114	0.0559537	0.898192
DIP2A	283.589	-0.579751	0.303367	-1.91106	0.0559973	0.898192
C9	32645.8	0.509532	0.266633	1.91099	0.0560064	0.898192
LRRC28	934.195	-0.528022	0.27631	-1.91098	0.0560076	0.898192
CKB	1959.63	0.690248	0.361203	1.91097	0.0560082	0.898192
LOC101908204	27.1944	1.24369	0.650939	1.91061	0.0560554	0.898192
NEURL3	83.6712	-1.0781	0.564645	-1.90934	0.056218	0.899886
LOC112445943	21.8367	1.64384	0.862039	1.90693	0.0565303	0.90397
NCALD	22.0338	-1.27441	0.668836	-1.90541	0.0567265	0.906191
PRSS42	29.3732	1.55234	0.815047	1.9046	0.0568317	0.906955
CARD11	133.894	-0.656081	0.344557	-1.90413	0.0568932	0.907023
VGLL4	49.6943	-0.958689	0.503864	-1.90267	0.0570832	0.909135
EHHADH	7777.49	-0.524711	0.27585	-1.90216	0.0571498	0.90928
LOC112441719	16.9466	-1.57337	0.827745	-1.90079	0.0573297	0.910983
SMAD1	612.992	-0.511988	0.269401	-1.90047	0.0573721	0.910983
COQ9	777.006	0.529335	0.278625	1.89981	0.0574582	0.911035
SLC2A11	7.94018	2.5287	1.3312	1.89956	0.0574906	0.911035
TUSC1	183.747	-0.589313	0.310324	-1.89902	0.0575616	0.911248
SHISA7	4.12363	3.47577	1.83132	1.89796	0.0577013	NA
AOC2	101.451	0.791744	0.417243	1.89756	0.057754	0.913379
LOC101909455	3.72821	3.35206	1.7668	1.89725	0.0577953	NA
TMEM45A	55.6448	-1.15983	0.611609	-1.89635	0.0579139	0.914159
CRIP1	1308.34	0.80367	0.423807	1.89631	0.0579189	0.914159
COLCA2	2.08834	-4.55452	2.403	-1.89535	0.0580459	NA
JMJD6	300.595	0.518164	0.273488	1.89465	0.0581384	0.914514
GZMB	11.9198	-2.10456	1.11081	-1.89462	0.0581427	0.914514
TLDC1	71.5258	-0.862255	0.455113	-1.8946	0.0581459	0.914514
PDE12	34.7791	1.10207	0.581754	1.89439	0.0581727	0.914514
STRIP2	219.615	-0.959452	0.506825	-1.89306	0.0583495	0.916382
LOC101902939	2.43901	-4.77902	2.52539	-1.89239	0.058439	NA
ApoN	7760.13	-0.570438	0.301524	-1.89185	0.0585114	0.917686
LOC104975670	5.01593	3.12	1.64943	1.89157	0.0585485	0.917686
SEC14L4	105.197	-0.755478	0.399708	-1.89007	0.058748	0.919901
PLEKHO1	562.188	0.507651	0.269265	1.88532	0.0593864	0.926455
TMEM8B	151.78	0.734248	0.389657	1.88434	0.0595188	0.926455
GPR75	33.8857	1.15267	0.611806	1.88405	0.0595584	0.926455
SQOR	1974.23	0.562204	0.298485	1.88353	0.0596291	0.926455
NR2F6	1989.95	0.480518	0.255138	1.88337	0.0596509	0.926455
PDK1	788.942	-0.515721	0.273987	-1.88228	0.0597976	0.926455
HCRT	2.07613	4.47039	2.37538	1.88197	0.0598397	NA
TMEM218	91.9774	0.768743	0.408504	1.88185	0.0598567	0.926455
TLR8	71.0623	0.825764	0.438933	1.8813	0.0599312	0.926455
STON1	185.013	-0.71016	0.377517	-1.88114	0.0599535	0.926455
MIR2285T	18.4804	1.77128	0.941698	1.88095	0.0599791	0.926455
UBE2E3	373.38	-0.52434	0.278851	-1.88035	0.0600597	0.926455
FCN1	32.8216	1.2262	0.652127	1.88031	0.0600665	0.926455
SPTSSB	255.878	0.628595	0.334309	1.88028	0.0600695	0.926455
SOX7	36.9944	-1.07151	0.570075	-1.87958	0.0601647	0.926455
MBL1	3785.38	0.685732	0.364873	1.87937	0.0601935	0.926455
PLLP	244.271	0.58368	0.310914	1.8773	0.0604768	0.926455
LOC112443543	3.19618	-4.11875	2.194	-1.87728	0.0604802	NA
NUP62CL	138.621	-0.659578	0.351352	-1.87726	0.0604826	0.926455
LOC100848188	3.24661	4.09092	2.17993	1.87663	0.0605694	NA
CLECL1	35.6818	1.25093	0.666652	1.87643	0.0605959	0.926455
ASF1A	113.597	0.744083	0.39669	1.87573	0.0606929	0.926455
CA2	121.299	0.830968	0.443092	1.87538	0.0607399	0.926455
MAB21L3	175.061	0.860455	0.45884	1.87528	0.0607536	0.926455
DMTN	201.744	0.704278	0.375736	1.87439	0.0608761	0.926455
LOC787803	62.1056	-1.34293	0.716657	-1.87387	0.0609477	0.926455
STAT2	1724.55	-0.559898	0.298804	-1.8738	0.0609581	0.926455
ASXL3	2.86657	-5.01108	2.67492	-1.87336	0.0610193	NA
BCL9L	352.992	0.591684	0.315935	1.8728	0.0610958	0.926455
ELMO2	331.437	0.57725	0.30833	1.87218	0.0611816	0.926455
NAALADL2	223.421	-0.587734	0.313939	-1.87213	0.0611891	0.926455
LOC112441507	429.398	0.806943	0.431065	1.87197	0.0612101	0.926455
HPS6	109.065	-0.755088	0.403677	-1.87052	0.0614111	0.926455
LOC783134	28.3913	1.52976	0.818059	1.86999	0.0614855	0.926455
RCSD1	299.567	0.610826	0.326707	1.86964	0.0615335	0.926455
ENDOG	1205.36	-0.592819	0.317179	-1.86904	0.0616175	0.926455
CHAD	4.46289	2.9802	1.59452	1.86903	0.061619	NA
PRKAR1B	220.259	-0.616091	0.32971	-1.86858	0.0616808	0.926455
LOC104970821	73.1137	0.884121	0.473265	1.86813	0.0617438	0.926455
LOC507696	192.677	-0.598639	0.320493	-1.86787	0.0617802	0.926455
HIST1H2AK	20.5263	-1.65982	0.888686	-1.86773	0.0618	0.926455
CD83	245.075	0.732555	0.392231	1.86766	0.061809	0.926455
STK35	175.8	0.609091	0.326178	1.86736	0.0618518	0.926455
C3H1orf226	441.81	0.618539	0.331278	1.86713	0.0618833	0.926455
CLEC17A	2.48517	-4.80488	2.57368	-1.86693	0.0619114	NA
SH2B2	103.791	0.844012	0.452107	1.86684	0.0619238	0.926455
PTGR2	1289.61	-0.48967	0.262307	-1.86678	0.0619325	0.926455
LOC112446676	28.7089	-1.08769	0.582691	-1.86666	0.0619485	0.926455
PLEC	936.891	0.656527	0.351751	1.86645	0.0619782	0.926455
HEPH	175.032	-0.666608	0.357451	-1.86489	0.0621968	0.926455
DHX8	681.199	0.714874	0.383347	1.86482	0.0622061	0.926455
ZNF584	97.9147	-0.70861	0.380051	-1.86451	0.0622495	0.926455
ACSL5	8965.03	-0.522482	0.280234	-1.86445	0.0622586	0.926455
SEC14L5	15.7627	1.82755	0.980345	1.86419	0.0622954	0.926455
BACE1	13.772	1.85505	0.99529	1.86382	0.0623463	0.926455
RAB27B	10.3087	-1.95961	1.05146	-1.86371	0.062362	0.926455
RNF219	29.3524	-1.09425	0.58721	-1.86347	0.0623956	0.926455
LOC615514	71.0717	2.36189	1.26756	1.86333	0.062416	0.926455
ORAI3	157.688	0.609671	0.327215	1.86321	0.0624323	0.926455
WWOX	136.567	0.78679	0.422311	1.86306	0.0624543	0.926455
DPEP2	8.08431	-2.09118	1.12256	-1.86286	0.0624816	0.926455
ITM2C	547.999	0.576242	0.309345	1.86278	0.0624934	0.926455
SLC2A2	4806.96	-0.522733	0.280633	-1.86269	0.0625057	0.926455
LOC107132093	8.45023	2.20779	1.18593	1.86165	0.0626522	0.927558
LDLRAD3	228.327	0.573888	0.308321	1.86133	0.0626974	0.927558
OR52I2	2.41774	4.6919	2.52194	1.86044	0.0628238	NA
TSPAN13	374.383	-0.588653	0.316477	-1.86002	0.0628829	0.929433
LOC780963	2.8069	-3.90118	2.09836	-1.85916	0.0630045	NA
R3HCC1	219.496	-0.651045	0.350475	-1.85761	0.0632249	0.93178
ID3	1075.25	0.635563	0.342284	1.85683	0.0633351	0.93178
DSB	7.14682	-2.53706	1.36638	-1.85677	0.0633437	0.93178
LOC107132531	168.138	-0.62852	0.33854	-1.85656	0.0633738	0.93178
LOC100848883	24.9383	-1.25594	0.676506	-1.8565	0.0633818	0.93178
HABP4	318.432	0.783443	0.422021	1.85641	0.0633952	0.93178
CHIA	6170.6	0.652425	0.351702	1.85505	0.0635893	0.933764
LOC101905532	4.83977	-2.74326	1.48008	-1.85346	0.0638165	0.93426
CXCL14	28.5186	1.35427	0.730724	1.85332	0.0638362	0.93426
PTGER3	1110.41	-0.567722	0.306334	-1.85328	0.0638424	0.93426
TXK	145.09	-0.605176	0.326564	-1.85316	0.0638593	0.93426
LOC101906477	65.4587	-0.879307	0.474749	-1.85215	0.064004	0.934989
CHORDC1	554.813	0.521052	0.281485	1.85108	0.0641574	0.934989
DCUN1D4	632.31	-0.505823	0.273274	-1.85098	0.064173	0.934989
DEFB10	7.52559	-2.17106	1.17302	-1.85083	0.0641945	0.934989
HAVCR1	35513.7	-0.567136	0.306569	-1.84995	0.0643214	0.934989
LTBP2	69.5802	-0.900089	0.486549	-1.84994	0.0643216	0.934989
MYO5B	403.631	0.554527	0.299755	1.84993	0.064323	0.934989
MOGAT1	1799.07	0.638717	0.345472	1.84883	0.0644828	0.936451
NBEA	76.818	-0.826809	0.447456	-1.8478	0.0646311	0.937723
CCDC90B	98.2293	-0.754419	0.408399	-1.84726	0.0647098	0.937723
ZBP1	862.897	0.588547	0.318853	1.84583	0.0649175	0.937723
ITGB4	78.5038	0.857627	0.464742	1.84538	0.0649817	0.937723
OVOS2	151.871	-0.80537	0.436569	-1.84477	0.0650705	0.937723
F10	19489.7	-0.500627	0.271505	-1.8439	0.0651983	0.937723
LOC112442141	27.8759	-1.23608	0.67038	-1.84385	0.0652054	0.937723
GPR171	43.0899	-1.09922	0.596412	-1.84305	0.0653213	0.937723
CERK	656.88	0.504652	0.273823	1.84299	0.0653304	0.937723
EPS15L1	176.747	0.613987	0.3332	1.8427	0.0653729	0.937723
LOC100848288	5.59555	2.93598	1.59341	1.84257	0.0653911	0.937723
AGPAT1	343.952	0.625776	0.339689	1.8422	0.0654461	0.937723
BANF1	1785.78	0.506289	0.274872	1.84191	0.0654882	0.937723
LOC101903252	7.7298	2.45978	1.33558	1.84173	0.0655149	0.937723
PLBD2	1379.74	0.484806	0.263234	1.84173	0.065515	0.937723
CALM3	1348.53	0.543941	0.295359	1.84163	0.0655299	0.937723
UPP1	30.6796	1.09718	0.595876	1.8413	0.0655783	0.937723
STN1	436.747	-0.556126	0.302188	-1.84033	0.0657202	0.938902
KCTD3	682.195	-0.475213	0.258342	-1.83947	0.0658458	0.939234
CNPY3	804.129	0.463744	0.252122	1.83936	0.0658622	0.939234
LOC107132327	369.088	-0.869528	0.472869	-1.83883	0.0659395	0.93949
UPK2	2.34461	4.64585	2.52728	1.83828	0.0660209	NA
MAML3	26.3134	-1.16157	0.632022	-1.83786	0.0660828	0.940463
RD3	2.74393	3.82801	2.08309	1.83766	0.0661128	NA
ZYX	860.111	0.477484	0.259929	1.83698	0.0662126	0.940463
PCSK6	3285.8	0.472655	0.257324	1.83681	0.0662382	0.940463
GUCY2D	13.6412	2.13689	1.1634	1.83676	0.0662457	0.940463
LOC112441613	13.89	1.83676	1.00035	1.83611	0.0663409	0.940969
FOXS1	129.029	0.710038	0.386966	1.83488	0.0665229	0.941919
TLK2	254.396	-0.586881	0.319903	-1.83456	0.0665714	0.941919
LDHA	1103.04	-0.463661	0.252756	-1.83442	0.0665921	0.941919
BICD1	63.8904	-1.02892	0.561007	-1.83405	0.0666461	0.941919
LOC101908561	6.00694	-2.77036	1.51146	-1.8329	0.066817	0.942552
CFDP1	276.713	0.598089	0.326379	1.8325	0.0668776	0.942552
SAV1	234.613	-0.551568	0.301189	-1.8313	0.0670553	0.942552
NCKAP5L	54.3887	-0.833409	0.45512	-1.83118	0.0670731	0.942552
LIN7A	16.541	-1.75312	0.957935	-1.83011	0.067234	0.942552
HIP1R	401.623	-0.53715	0.293523	-1.83001	0.0672486	0.942552
EYA3	461.171	0.480465	0.262556	1.82995	0.0672568	0.942552
FAM89A	401.399	0.642183	0.35097	1.82974	0.0672895	0.942552
LOC100848538	287.128	0.560967	0.306585	1.82973	0.0672909	0.942552
CD72	170.459	0.654276	0.357614	1.82956	0.0673161	0.942552
ZNRF1	232.12	0.680217	0.371857	1.82925	0.0673627	0.942552
FBXO24	43.3963	1.02601	0.560979	1.82896	0.0674061	0.942552
ZPBP	2.69413	-3.84251	2.10266	-1.82746	0.0676314	NA
SCAMP5	163.166	0.647876	0.354557	1.82728	0.0676575	0.944466
SORD	3107.73	-0.655427	0.358696	-1.82725	0.0676623	0.944466
C11H2orf42	99.4499	0.870357	0.476506	1.82654	0.0677687	0.945117
LOC518623	1363.14	-1.6923	0.927331	-1.82492	0.0680135	0.947553
SUSD2	86.8189	0.794431	0.435403	1.82459	0.0680632	0.947553
CD207	3.16005	4.0661	2.22881	1.82434	0.0681006	NA
LSM10	628.155	-0.52626	0.288661	-1.82311	0.0682872	0.949834
SLC15A3	339.286	0.542717	0.297935	1.82159	0.0685169	0.949848
PRADC1	1025.53	0.510307	0.280245	1.82093	0.0686176	0.949848
SLC25A19	213.105	0.586826	0.32234	1.82052	0.0686805	0.949848
BGLAP	10.2993	-1.78009	0.977882	-1.82035	0.0687053	0.949848
PRKX	95.3226	0.801218	0.44023	1.82	0.0687596	0.949848
COPZ2	3087.3	-0.47332	0.260072	-1.81996	0.0687653	0.949848
ACSM3	1751.22	-0.638388	0.350828	-1.81966	0.0688102	0.949848
JPT1	265.26	0.538999	0.296215	1.81962	0.0688168	0.949848
INO80	254.367	-0.521228	0.28647	-1.81949	0.0688374	0.949848
LOC112442740	2.69105	3.79611	2.08652	1.81935	0.0688583	NA
HSCB	118.765	-0.755514	0.415312	-1.81915	0.0688888	0.949848
GABRR1	3.1148	4.04243	2.22239	1.81896	0.0689179	NA
KCNAB2	36.6903	-0.995055	0.547301	-1.81811	0.0690469	0.950812
BROX	719.877	-0.554623	0.305178	-1.81738	0.0691594	0.950812
PYGO1	235.003	-0.63337	0.348723	-1.81626	0.0693312	0.950812
LOC112447362	47.4247	-0.869481	0.478793	-1.81598	0.069373	0.950812
TMEM249	268.244	0.606411	0.333934	1.81596	0.0693763	0.950812
LOC100300760	28.6608	-1.28108	0.705651	-1.81546	0.0694534	0.950812
RELN	1022.32	-0.543513	0.299393	-1.81538	0.0694653	0.950812
LOC524576	38.3204	0.97555	0.537467	1.81509	0.0695102	0.950812
LOC101906836	28.9208	-1.16872	0.643925	-1.81499	0.0695254	0.950812
ITPKB	361.174	0.530572	0.292421	1.81441	0.0696147	0.950812
LOC100297097	479.187	0.538965	0.297146	1.8138	0.0697079	0.950812
NRTN	266.577	0.603135	0.332547	1.81368	0.0697266	0.950812
LOC104975607	26.9421	1.16777	0.643996	1.81332	0.0697832	0.950812
C29H11orf24	97.0825	0.80473	0.443817	1.8132	0.0698003	0.950812
RASGEF1B	1610.64	-0.449266	0.247863	-1.81256	0.0698999	0.951349
LOC101902306	3.08749	4.01822	2.21753	1.81203	0.0699821	NA
AMMECR1	71.7469	-0.849337	0.468821	-1.81164	0.0700414	0.951922
LOC506408	326.362	-0.559183	0.308684	-1.81151	0.0700624	0.951922
RHOB	1190.61	-0.540078	0.298343	-1.81026	0.0702552	0.953722
MCRIP2	2489.9	0.520173	0.287455	1.80958	0.0703608	0.954337
CARNS1	289.478	0.740396	0.409268	1.80907	0.0704398	0.954589
BMP6	134.62	0.813786	0.450096	1.80803	0.0706023	0.954774
TESK1	314.712	0.603109	0.333895	1.80628	0.0708741	0.954774
F11R	1797.08	0.425343	0.235567	1.80561	0.0709786	0.954774
CDK11B	683.677	0.526981	0.291984	1.80483	0.0711017	0.954774
LOC101908206	20.5529	1.3949	0.772876	1.80482	0.0711025	0.954774
NRAP	12.5423	-1.77971	0.986106	-1.80479	0.0711076	0.954774
PLEKHA5	171.179	-0.633595	0.351064	-1.80478	0.0711086	0.954774
MAP3K21	83.515	0.807474	0.447417	1.80475	0.0711141	0.954774
LOC112444252	2.76093	3.85733	2.13809	1.8041	0.0712157	NA
MIR7860	2.68741	-4.91792	2.72601	-1.80407	0.07122	NA
OVOL3	2.68741	-4.91792	2.72601	-1.80407	0.07122	NA
CD163L1	4.69753	-2.91211	1.61463	-1.80358	0.0712974	0.954774
TGDS	696.805	-0.461814	0.256058	-1.80356	0.071301	0.954774
KIF14	20.6513	-1.46046	0.8098	-1.80348	0.0713134	0.954774
CENPK	5.11218	2.71759	1.50689	1.80344	0.0713185	0.954774
LOC112446015	12.3035	-1.64031	0.909643	-1.80324	0.0713503	0.954774
P3H4	49.0002	0.918597	0.509468	1.80305	0.0713802	0.954774
TMED3	217.262	0.576326	0.319656	1.80295	0.0713954	0.954774
CXCR6	210.313	-0.529554	0.293788	-1.80251	0.071466	0.954774
COL26A1	2.70481	3.80655	2.11212	1.80224	0.071508	NA
INTS14	197.742	0.549141	0.304793	1.80168	0.0715951	0.954774
CYP7B1	3383.89	-0.5396	0.299534	-1.80146	0.0716297	0.954774
ZNF710	129.63	0.62908	0.349206	1.80146	0.0716309	0.954774
TMEM229A	26.8597	-1.41873	0.787638	-1.80125	0.0716637	0.954774
LOC101906226	306.982	-0.561273	0.311665	-1.80088	0.0717213	0.954774
LGALS9	1341.12	0.448648	0.249277	1.79979	0.0718932	0.956258
LOC101907642	4.46209	3.0326	1.68542	1.79932	0.0719683	NA
ABCB8	142.581	0.651886	0.36249	1.79836	0.0721205	0.958178
SEC24D	419.98	-0.65368	0.363536	-1.79812	0.0721587	0.958178
CCDC88A	202.397	-0.628938	0.350032	-1.7968	0.0723672	0.960141
GPCPD1	719.926	-0.555366	0.309444	-1.79473	0.0726974	0.963198
BCL11B	46.5773	-0.895742	0.499135	-1.79459	0.0727194	0.963198
RNF39	119.836	1.7823	0.993748	1.79351	0.0728914	0.964048
THEMIS2	378.535	0.560714	0.31271	1.79308	0.0729604	0.964048
LOC112449102	17.8627	-1.57327	0.877433	-1.79304	0.0729665	0.964048
NR0B2	450.497	-0.587213	0.327749	-1.79165	0.0731884	0.966161
GPBAR1	267.626	0.683237	0.381491	1.79097	0.0732987	0.966161
NDUFA7	1233.64	0.525336	0.293422	1.79037	0.0733938	0.966161
TUBB1	103.161	0.722355	0.403508	1.79019	0.0734241	0.966161
MSR1	354.074	0.591508	0.330426	1.79014	0.0734319	0.966161
ETV3L	1.9773	4.41814	2.46883	1.78957	0.0735231	NA
PLCG2	218.899	0.596743	0.333537	1.78914	0.0735929	0.967414
NUDT5	1045.48	0.525744	0.293911	1.78878	0.0736495	0.967414
MPL	2.04223	4.44354	2.48492	1.7882	0.073743	NA
DDIT4	551.858	0.573665	0.320823	1.7881	0.0737598	0.967769
SGK2	386.262	0.574107	0.32117	1.78755	0.0738482	0.967769
TMEM189	33.7199	1.08256	0.605845	1.78686	0.0739594	0.967769
LOC101904831	48.5258	1.12403	0.629063	1.78683	0.0739653	0.967769
IQGAP3	1.92489	4.35987	2.44041	1.78653	0.0740138	NA
FBXO25	524.336	-0.542865	0.30408	-1.78527	0.074218	0.967769
CREB3L2	106.542	-0.68	0.380984	-1.78485	0.0742857	0.967769
PTPA	1084.21	0.422922	0.236992	1.78454	0.074336	0.967769
LRRC56	4.26598	3.60111	2.0181	1.78441	0.0743571	NA
INPP5B	547.797	0.469792	0.263285	1.78434	0.0743677	0.967769
IMPAD1	180.428	-0.568801	0.318814	-1.78411	0.0744052	0.967769
NUPR1	5392.64	0.574922	0.322293	1.78385	0.0744482	0.967769
SIRPA	653.636	0.525463	0.294571	1.78382	0.0744523	0.967769
LOC100294723	13.2344	-1.91371	1.07317	-1.78324	0.0745479	0.967769
MIR7-2	30.6103	-1.17183	0.657177	-1.78312	0.074566	0.967769
RANGRF	155.726	0.609929	0.34217	1.78253	0.0746622	0.967769
MIR2887-2	9.12516	2.22507	1.24831	1.78247	0.0746729	0.967769
PXDC1	173.857	0.636017	0.356868	1.78222	0.0747139	0.967769
TSPAN33	174.668	0.5498	0.308495	1.7822	0.0747167	0.967769
LOC104975528	1.93623	4.36957	2.45216	1.78193	0.074761	NA
PRDX1	1636.33	0.501138	0.281288	1.78158	0.0748171	0.968146
GALK1	2312.08	-0.582693	0.327234	-1.78066	0.0749677	0.968146
ADGRG3	2.21708	4.57263	2.56808	1.78056	0.0749839	NA
RNF170	1537.33	-0.419355	0.235522	-1.78054	0.0749879	0.968146
PNPLA3	18.598	-1.92508	1.08119	-1.78052	0.0749908	0.968146
TLR7	66.9075	0.901384	0.50636	1.78012	0.0750556	0.968193
ENO2	1.91459	4.3612	2.45021	1.77993	0.075087	NA
FAM101A	193.192	0.857777	0.482107	1.77923	0.0752028	0.968318
LOC101907986	971.908	0.677859	0.381011	1.77911	0.0752221	0.968318
GATA6	863.448	-0.514853	0.289415	-1.77894	0.075249	0.968318
2022-09-01	136.421	-0.607202	0.341588	-1.77758	0.0754723	0.970401
FRAT1	87.1658	-0.760313	0.427982	-1.77651	0.0756496	0.971818
TTYH3	570.926	0.493699	0.277957	1.77617	0.0757053	0.971818
SOX12	36.3211	-1.10672	0.623453	-1.77515	0.0758727	0.972439
SUCLA2	232.595	-0.597592	0.336647	-1.77513	0.0758767	0.972439
PRTN3	2.61027	-4.87774	2.74839	-1.77477	0.0759366	NA
DNAJA4	177.143	0.565963	0.319086	1.7737	0.076113	0.974207
LSM6	461.827	-0.549199	0.309661	-1.77355	0.0761378	0.974207
LOC112446500	5.45202	2.49573	1.40753	1.77312	0.0762084	0.974322
ANKRD55	1.86816	-4.39627	2.47984	-1.7728	0.076262	NA
ACAA1	24143.6	-0.471266	0.265916	-1.77224	0.076355	0.975093
MPP1	1937.14	0.528827	0.298447	1.77193	0.0764067	0.975093
ZNF696	274.414	0.757412	0.427519	1.77164	0.0764537	0.975093
LOC101907813	90.2324	0.773837	0.437151	1.77018	0.0766968	0.975924
MROH6	54.3504	1.03842	0.586955	1.76916	0.0768663	0.975924
PFKFB2	295.591	-0.617182	0.348874	-1.76907	0.0768827	0.975924
MIR29C	13.4794	1.74974	0.989145	1.76894	0.0769043	0.975924
LOC101904871	2.62566	3.75333	2.1222	1.7686	0.0769598	NA
OPHN1	45.3255	-0.9492	0.53679	-1.76829	0.0770125	0.975924
SMARCA2	1435.28	-0.422213	0.238833	-1.76782	0.0770913	0.975924
CCDC159	84.8578	-0.733808	0.415107	-1.76776	0.0771017	0.975924
FMO1	17021.1	-0.469563	0.265637	-1.76769	0.0771127	0.975924
SEPSECS	3142.88	-0.484832	0.274291	-1.76758	0.0771305	0.975924
RGS1	24.4607	-1.19584	0.676549	-1.76755	0.0771359	0.975924
PPP2R2B	693.653	-0.692871	0.392168	-1.76677	0.0772665	0.976794
ETS1	1249.43	-0.550552	0.311686	-1.76637	0.0773342	0.976869
LOC107132283	97.6571	-0.812446	0.460234	-1.76529	0.0775151	0.977749
CELF5	1.9374	-4.44523	2.51871	-1.76488	0.0775836	NA
LOC112443835	182.992	-0.851375	0.48241	-1.76484	0.0775915	0.977749
MICAL3	202.189	0.538682	0.305338	1.76421	0.0776961	0.977749
LOC112444206	145.382	-0.905502	0.513305	-1.76406	0.0777213	0.977749
POU2F3	2.98104	-3.99412	2.26427	-1.76397	0.0777365	NA
DTX2	210.206	0.526763	0.29865	1.76381	0.0777635	0.977749
LYPD1	17.2782	1.47706	0.837976	1.76265	0.0779597	0.977749
LOC101904557	9.60349	-2.03599	1.15511	-1.76259	0.0779695	0.977749
XXYLT1	206.705	0.659909	0.374446	1.76236	0.0780083	0.977749
IFNLR1	133.674	-0.628612	0.356757	-1.76202	0.0780665	0.977749
PRR18	2.93382	3.94186	2.23726	1.76191	0.0780837	NA
LOC104972824	4.20126	2.9	1.64605	1.76179	0.078104	NA
LOC101906754	6.655	2.23114	1.26642	1.76176	0.0781097	0.977749
S100A12	607.485	1.72522	0.979278	1.76172	0.0781158	0.977749
CARMIL2	48.4439	-0.938015	0.532578	-1.76127	0.0781923	0.977749
WASF3	762.999	0.60665	0.344456	1.76118	0.0782076	0.977749
GOLGB1	1098.21	-0.458606	0.260466	-1.76071	0.0782869	0.977968
TRIAP1	805.435	-0.500513	0.284351	-1.7602	0.0783741	0.978135
ANP32A	1270.68	0.457634	0.260052	1.75978	0.0784454	0.978135
TCN1	33.598	1.07276	0.60968	1.75954	0.0784858	0.978135
RAB42	2.17379	4.55478	2.58901	1.75928	0.0785306	NA
OAS1X	24.2793	-1.2946	0.737354	-1.75574	0.0791325	0.984645
NFIX	56.2292	-0.770372	0.43884	-1.75547	0.0791782	0.984645
DYDC1	8.02133	-2.2145	1.26213	-1.75457	0.0793331	0.984645
TYSND1	797.163	0.497114	0.28341	1.75404	0.0794233	0.984645
SLC25A12	83.1809	-0.748567	0.426806	-1.75388	0.0794509	0.984645
OR11H6	2.17276	4.54725	2.59362	1.75324	0.0795602	NA
SAMD1	106.313	0.710777	0.405461	1.75301	0.0795998	0.984645
NSUN3	490.255	-0.559602	0.319449	-1.75177	0.0798133	0.984645
KIT	118.329	-0.853266	0.487112	-1.75168	0.0798284	0.984645
INPP1	649.18	-0.477056	0.272422	-1.75117	0.079917	0.984645
ROBO2	217.561	0.831046	0.474604	1.75103	0.0799409	0.984645
ECT2L	60.4738	-1.14183	0.652097	-1.75102	0.0799424	0.984645
MAPK8IP1	5.02249	2.76981	1.58233	1.75047	0.0800376	0.984645
DENND4C	777.658	-0.495604	0.283131	-1.75044	0.0800424	0.984645
KRT18	4399.75	0.567703	0.32434	1.75033	0.0800613	0.984645
QPCTL	174.033	0.588023	0.336009	1.75002	0.0801147	0.984645
LOC112448903	5.63507	2.4619	1.40686	1.74992	0.0801313	0.984645
CLEC1B	694.037	-0.519234	0.296727	-1.74987	0.080141	0.984645
LOC112442823	2.6252	3.76936	2.15486	1.74924	0.08025	NA
ETHE1	1729.79	0.523319	0.299186	1.74914	0.0802664	0.984645
SPC24	65.1604	-1.11174	0.635729	-1.74877	0.0803313	0.984645
LOC112445208	10.8789	-1.71546	0.981037	-1.74862	0.0803564	0.984645
LOC100850437	152.58	1.84341	1.0543	1.74846	0.0803837	0.984645
JDP2	136.563	0.680868	0.389477	1.74816	0.0804364	0.984645
PLS3	896.908	-0.439347	0.251323	-1.74814	0.0804401	0.984645
IQCH	5.40724	2.45009	1.40207	1.74747	0.0805552	0.98529
LOC112448396	2.62763	3.77184	2.15852	1.74742	0.0805652	NA
COL14A1	834.919	-0.416233	0.23834	-1.74638	0.0807443	0.986225
KIF1C	1754	0.506575	0.290082	1.74631	0.0807563	0.986225
MYT1L	5.84308	-2.71713	1.55666	-1.74548	0.0809011	0.98723
GSTT4	523.186	0.719073	0.412259	1.74423	0.0811196	0.989134
LOC107133045	3.55707	3.31486	1.90107	1.74368	0.0812149	NA
SLC50A1	313.888	0.594238	0.340911	1.74309	0.0813185	0.990795
LOC112442386	4.00673	2.83108	1.62461	1.74262	0.0813993	NA
SMIM19	2237.32	-0.462374	0.265449	-1.74186	0.0815329	0.992174
LOC112442636	13.8938	1.49004	0.855498	1.74172	0.0815572	0.992174
LOC112443416	97.7753	0.763289	0.438366	1.74121	0.0816464	0.992496
ENG	1945.08	0.49471	0.284348	1.73981	0.0818929	0.99398
PRRG2	219.234	0.508055	0.292084	1.73942	0.0819617	0.99398
GPX1	3890.33	0.491946	0.282859	1.73919	0.0820011	0.99398
CHKA	1143.64	0.642809	0.36969	1.73878	0.0820736	0.99398
UBXN1	1222.79	-0.450666	0.259205	-1.73865	0.0820965	0.99398
RSPO3	118.132	-0.800134	0.460278	-1.73837	0.0821455	0.99398
NCF1	210.204	0.615806	0.354426	1.73748	0.0823033	0.995128
RASGEF1A	71.0115	0.878264	0.505681	1.73679	0.0824236	0.995821
FLT1	265.767	-0.532153	0.306541	-1.73599	0.0825648	0.996347
LOC100296900	123.14	-0.962417	0.554441	-1.73583	0.0825932	0.996347
YBX1	8410.34	0.516419	0.297621	1.73516	0.082713	0.996662
GPRASP1	89.4812	-0.757296	0.436539	-1.73477	0.0827813	0.996662
MAATS1	3.77867	3.37431	1.94516	1.73472	0.0827896	NA
LOC112447304	7.9031	2.15861	1.24483	1.73406	0.0829072	0.996662
DPP8	1987.41	-0.56957	0.328478	-1.73397	0.0829242	0.996662
CD86	188.347	0.603054	0.347847	1.73367	0.0829758	0.996662
EPB41L3	241.498	0.528392	0.304815	1.73349	0.0830091	0.996662
MAPRE3	219.539	-0.562521	0.324557	-1.7332	0.0830604	0.996662
FBN2	3.33703	-4.22534	2.43924	-1.73223	0.083232	NA
LOC112444477	3.5713	3.22618	1.86282	1.73188	0.0832946	NA
LOC790181	9.01791	2.15039	1.24187	1.73157	0.0833502	0.999381
LOC112443226	2.50825	-4.81832	2.7831	-1.73128	0.0834019	NA
FDXACB1	35.4482	-1.03277	0.596726	-1.73072	0.0835018	0.999657
DCTN3	599.092	-0.449508	0.259727	-1.73069	0.0835062	0.999657
NTN1	138.977	-0.608934	0.351908	-1.73038	0.0835629	0.999657
LOC536097	24.6564	1.21756	0.703871	1.7298	0.083666	0.999925
EXTL1	511.897	-0.530357	0.306788	-1.72874	0.0838557	0.999925
LINS1	405.185	0.486643	0.281698	1.72753	0.0840718	0.999925
LOC107133116	4.08776	3.44616	1.99532	1.72712	0.0841453	NA
LOC101905114	63.2519	-0.836753	0.484503	-1.72703	0.0841618	0.999925
MED6	179.429	-0.574428	0.332623	-1.72696	0.0841741	0.999925
LRRC8E	48.7089	-0.845113	0.489434	-1.72672	0.0842187	0.999925
NCSTN	580.392	0.453108	0.262584	1.72557	0.0844242	0.999925
SFXN1	543.309	-0.542948	0.314741	-1.72506	0.0845164	0.999925
S100A11	546.45	0.477423	0.27682	1.72467	0.0845872	0.999925
ZNF280C	44.7257	0.926964	0.537556	1.72441	0.0846345	0.999925
STXBP6	507.955	-0.501158	0.290634	-1.72436	0.0846427	0.999925
SAPCD1	20.5795	-1.24791	0.724104	-1.72338	0.0848194	0.999925
FOXRED2	124.436	0.601061	0.348801	1.72322	0.0848483	0.999925
MFSD2B	30.9183	1.43343	0.831968	1.72294	0.0849002	0.999925
NFE2	88.6241	0.787846	0.457567	1.72181	0.0851031	0.999925
ABHD2	758.038	-0.446158	0.259136	-1.72171	0.0851213	0.999925
EBF1	31.5731	1.06542	0.618841	1.72164	0.0851339	0.999925
GTPBP6	914.997	-0.505144	0.293453	-1.72138	0.0851823	0.999925
ITK	106.804	-0.710997	0.413099	-1.72113	0.0852275	0.999925
LOC112448832	23.4907	-1.59912	0.929553	-1.72031	0.0853764	0.999925
DDIT3	268.44	0.506517	0.294569	1.71952	0.0855196	0.999925
AKAP9	972.334	-0.468836	0.272663	-1.71947	0.0855286	0.999925
LOC104971229	23.962	-1.35448	0.787867	-1.71917	0.0855827	0.999925
TTF2	136.262	0.621615	0.361583	1.71915	0.085587	0.999925
TPP1	534.993	0.435009	0.253105	1.71869	0.0856715	0.999925
SYCE1L	126.664	0.68585	0.399217	1.71799	0.0857988	0.999925
LOC112443499	2.10691	4.51207	2.62663	1.71782	0.08583	NA
LOC101902551	23.812	-1.19274	0.694428	-1.71759	0.0858715	0.999925
MTERF2	189.608	0.608013	0.354008	1.71751	0.0858853	0.999925
KNOP1	154.461	0.583542	0.339818	1.71722	0.085939	0.999925
PPOX	749.292	-0.444266	0.258788	-1.71672	0.0860305	0.999925
LOC100847839	344.102	0.577501	0.336456	1.71642	0.0860848	0.999925
SLC17A1	1696.24	0.549776	0.320418	1.71581	0.0861976	0.999925
GPD1	4165.63	0.441491	0.257323	1.71571	0.0862158	0.999925
LOC112443713	6.12358	-2.48527	1.44868	-1.71554	0.0862456	0.999925
LOC112447765	2.10377	-4.56518	2.66317	-1.71419	0.0864939	NA
LOC100141145	128.073	-0.669458	0.390592	-1.71396	0.0865367	0.999925
LCN12	12.7435	2.06582	1.20549	1.71367	0.0865891	0.999925
PEBP4	5.97273	2.55695	1.49237	1.71335	0.086648	0.999925
CD36	773.058	-0.626213	0.365494	-1.71333	0.0866519	0.999925
SPECC1	81.3519	-0.717404	0.418769	-1.71312	0.0866896	0.999925
PLD1	311.797	0.596715	0.348374	1.71286	0.0867385	0.999925
DHX34	140.02	0.687252	0.401249	1.71278	0.086753	0.999925
PCBP2	5260.41	-0.410214	0.239541	-1.7125	0.0868043	0.999925
SMC6	287.083	0.475691	0.277868	1.71193	0.086909	0.999925
LOC782061	2117.28	-0.566182	0.330736	-1.71189	0.0869174	0.999925
DTNB	811.086	0.493781	0.288586	1.71104	0.087074	0.999925
BRAT1	338.576	0.680429	0.397709	1.71087	0.087105	0.999925
ALDH1B1	31.2891	1.07245	0.627047	1.71031	0.0872083	0.999925
TNFSF18	72.3973	-0.886073	0.518133	-1.71012	0.0872428	0.999925
PKD2L1	13.8348	-1.80898	1.05841	-1.70914	0.0874251	0.999925
LOC505099	134.129	0.714746	0.418272	1.7088	0.0874871	0.999925
NOXO1	13.2888	1.68824	0.988046	1.70867	0.0875129	0.999925
FGFR4	371.333	0.483029	0.282732	1.70844	0.0875555	0.999925
SCUBE1	2.14479	-4.59174	2.68777	-1.70838	0.0875654	NA
PSMA2	1203.78	-0.497644	0.291532	-1.70699	0.087823	0.999925
LOC790312	89.2794	-0.810126	0.474688	-1.70665	0.0878871	0.999925
LOC516599	28.8726	-1.20291	0.704864	-1.70658	0.0879	0.999925
USP2	61.339	0.85475	0.500947	1.70627	0.0879582	0.999925
CCIN	4.1658	-3.89653	2.28514	-1.70516	0.0881645	NA
PPME1	358.931	-0.515478	0.302504	-1.70403	0.0883746	0.999925
ANKUB1	1.8241	4.28119	2.51241	1.70402	0.0883774	NA
CTNNBL1	1059.62	-0.486048	0.285243	-1.70398	0.0883853	0.999925
SOD2	2738.33	0.468518	0.275039	1.70346	0.088482	0.999925
CAMK2G	265.2	-0.576596	0.338508	-1.70334	0.0885038	0.999925
ANXA9	256.86	0.587386	0.344943	1.70285	0.0885966	0.999925
RP2	105.584	0.627332	0.368514	1.70233	0.0886939	0.999925
TSACC	11.1743	1.79401	1.05413	1.70188	0.0887771	0.999925
PHACTR1	90.4243	-0.719055	0.422552	-1.7017	0.0888123	0.999925
FIBIN	118.256	0.706795	0.415358	1.70165	0.088821	0.999925
AIFM2	372.609	-0.487345	0.286644	-1.70018	0.0890977	0.999925
FAM166A	2.12685	-4.58021	2.69414	-1.70007	0.0891182	NA
LRRC3	116.036	-0.779805	0.458731	-1.69992	0.0891465	0.999925
TMEM245	380.839	-0.504611	0.296852	-1.69987	0.089155	0.999925
PCBD1	5945.9	0.52896	0.311218	1.69965	0.0891975	0.999925
LOC101907101	1.9301	4.36006	2.56774	1.69802	0.0895045	NA
LOC101904639	2.50627	4.7393	2.79125	1.69791	0.0895244	NA
MARK1	113.759	-0.672778	0.396284	-1.69772	0.0895613	0.999925
ATP13A2	198.922	0.695771	0.409981	1.69708	0.0896816	0.999925
ESRRA	562.559	0.522031	0.307688	1.69663	0.0897675	0.999925
DENND1A	121.634	0.671601	0.395879	1.69648	0.0897945	0.999925
NUDT13	548.014	0.518551	0.30568	1.69639	0.0898129	0.999925
HKDC1	11.1147	-1.98538	1.17054	-1.69613	0.0898621	0.999925
LOC787122	6.72607	-2.52901	1.4911	-1.69607	0.0898726	0.999925
YPEL1	157.196	0.800841	0.4722	1.69598	0.0898901	0.999925
LOC112442711	2.80188	-3.89775	2.30061	-1.69423	0.0902221	NA
LOC112442049	3.97797	2.80704	1.657	1.69405	0.0902567	NA
CHPT1	8352.47	-0.53028	0.313066	-1.69383	0.0902983	0.999925
LOC104973604	2.0344	-4.51965	2.66989	-1.69282	0.0904891	NA
LOC112441838	5.12402	3.14012	1.85506	1.69273	0.0905064	0.999925
PLA2G15	73.4064	0.80831	0.477573	1.69254	0.0905437	0.999925
CISD3	387.198	0.474442	0.280323	1.69248	0.0905541	0.999925
ABCA4	55.3965	0.990276	0.585131	1.6924	0.0905695	0.999925
GTF2E1	141.237	0.585256	0.346031	1.69134	0.0907719	0.999925
BAK1	451.785	0.528417	0.312516	1.69085	0.0908656	0.999925
TUBA3E	2.01646	-4.50759	2.666	-1.69077	0.0908808	NA
PCP4L1	52.1886	0.92898	0.549529	1.6905	0.090932	0.999925
C15H11orf94	3.93571	3.47488	2.05577	1.6903	0.0909698	NA
HDHD3	798.789	0.452604	0.267767	1.69029	0.0909719	0.999925
EIF2A	912.205	-0.437599	0.258891	-1.69028	0.0909735	0.999925
IFFO2	12.0491	-1.7306	1.02474	-1.68882	0.0912533	0.999925
ECPAS	1708.4	-0.423558	0.250838	-1.68857	0.091302	0.999925
LOC101905951	5.84053	2.2367	1.32464	1.68854	0.0913085	0.999925
HS3ST3B1	10.294	1.88604	1.11703	1.68844	0.0913277	0.999925
DLGAP4	337.195	0.566116	0.335344	1.68817	0.0913792	0.999925
AKR1C3	30790.3	-0.556407	0.3297	-1.68761	0.0914853	0.999925
TTC12	59.6992	-0.861164	0.510448	-1.68707	0.0915891	0.999925
gzmA	5.15479	-3.04793	1.80712	-1.68663	0.091675	0.999925
LOC101901948	13.8637	-1.60841	0.954057	-1.68587	0.0918215	0.999925
STXBP1	132.197	-0.568452	0.337255	-1.68553	0.0918873	0.999925
SLC15A2	34.7161	1.00284	0.595092	1.68518	0.0919547	0.999925
LOC101906171	2.04315	4.45264	2.64338	1.68445	0.0920946	NA
DAAM1	792.925	0.511038	0.3034	1.68437	0.0921096	0.999925
FRMD3	92.6457	-0.768386	0.456212	-1.68427	0.0921289	0.999925
ITGA2	183.993	-0.550255	0.32671	-1.68423	0.0921375	0.999925
DNASE2	644.702	0.490727	0.291501	1.68345	0.0922881	0.999925
DLEC1	105.682	0.860458	0.51132	1.68282	0.0924107	0.999925
TRAF1	105.415	0.698851	0.415378	1.68245	0.0924823	0.999925
DNAAF3	29.0346	1.5159	0.901409	1.6817	0.0926266	0.999925
CABYR	747.577	-0.689059	0.409775	-1.68156	0.0926549	0.999925
UBA6	273.089	0.515701	0.306695	1.68148	0.0926697	0.999925
LOC112443211	10.0686	-1.78847	1.06409	-1.68076	0.0928105	0.999925
CD180	73.8066	0.744587	0.443017	1.68072	0.0928175	0.999925
LOC107131843	3.76269	3.4314	2.04235	1.68013	0.0929326	NA
LOC104969140	2.48152	4.71479	2.80643	1.68	0.092958	NA
LOC112443933	1.8344	4.2804	2.54871	1.67944	0.0930661	NA
TIMP1	288.502	0.625493	0.372507	1.67915	0.0931235	0.999925
FABP1	28594.2	-1.2408	0.73895	-1.67913	0.0931258	0.999925
SIGLEC1	382.032	-0.455657	0.271369	-1.67911	0.0931314	0.999925
GLMN	114.862	-0.652385	0.388658	-1.67856	0.0932383	0.999925
SLC23A2	166.041	0.681414	0.406013	1.67831	0.0932875	0.999925
TMEM106B	1787.31	-0.496529	0.295933	-1.67784	0.0933783	0.999925
TDRD9	2.01642	4.44277	2.6481	1.67772	0.0934013	NA
LOC100848869	1.98059	-4.48319	2.6728	-1.67734	0.0934765	NA
HES6	28.5252	-1.29064	0.76948	-1.67729	0.0934861	0.999925
MAP1LC3A	1341.91	-0.444928	0.265321	-1.67694	0.0935536	0.999925
MYD88	456.811	0.446897	0.266504	1.67689	0.0935645	0.999925
UOX	1295.33	-1.32602	0.790815	-1.67678	0.0935856	0.999925
MEP1B	339.299	0.648897	0.387048	1.67653	0.0936346	0.999925
CCDC180	58.0715	0.936578	0.558694	1.67637	0.0936658	0.999925
SPRN	132.007	-0.584023	0.348602	-1.67533	0.0938696	0.999925
LOC104974336	5.91316	2.68425	1.60285	1.67467	0.0939987	0.999925
NUDT14	781.728	-0.468028	0.279476	-1.67466	0.0940004	0.999925
PCOLCE2	312.449	0.473627	0.282929	1.67401	0.094128	0.999925
LOC100300716	25.5399	1.11494	0.666338	1.67323	0.0942814	0.999925
GDF2	75.071	-0.792881	0.474025	-1.67266	0.0943945	0.999925
SAMD12	31.8568	1.1097	0.663763	1.67183	0.0945578	0.999925
LOC101907771	26.3198	1.0764	0.644035	1.67133	0.0946559	0.999925
CCDC58	182.351	0.625539	0.37428	1.67131	0.0946595	0.999925
P2RX4	1072.28	-0.45346	0.271337	-1.67121	0.0946807	0.999925
LOC112447851	20.8113	5.00093	2.99248	1.67116	0.0946894	0.999925
RGS18	10.3327	1.80741	1.08201	1.67042	0.0948363	0.999925
RABGGTB	759.624	-0.441714	0.264447	-1.67033	0.094854	0.999925
LOC112445942	25.8169	1.26298	0.756165	1.67025	0.0948699	0.999925
LOC781494	53.9652	-1.13872	0.68181	-1.67014	0.0948914	0.999925
LOC112447056	11.93	-2.08073	1.24591	-1.67005	0.0949096	0.999925
LOC112442081	15.2171	1.32289	0.792163	1.66997	0.0949245	0.999925
ABHD10	561.372	-0.546489	0.327472	-1.66881	0.0951546	0.999925
LOC104970594	1.77468	4.25197	2.54796	1.66878	0.0951613	NA
BTBD3	96.5379	-0.682226	0.408881	-1.66852	0.0952123	0.999925
LOC104972470	6.4939	-2.56862	1.53977	-1.66819	0.0952783	0.999925
LECT2	15638.2	0.517506	0.310261	1.66797	0.0953222	0.999925
LFNG	252.247	-0.499445	0.299437	-1.66794	0.0953267	0.999925
AOX1	24232.9	-0.598698	0.358993	-1.66771	0.0953727	0.999925
LEKR1	16.9042	1.5976	0.958283	1.66715	0.0954844	0.999925
UHRF1BP1L	815.541	-0.45972	0.275825	-1.66671	0.0955724	0.999925
APBA3	531.466	0.532721	0.319627	1.66669	0.0955753	0.999925
INO80B	369.852	-0.549935	0.329976	-1.66659	0.0955959	0.999925
EIF3M	2762.31	-0.422205	0.253505	-1.66547	0.095819	0.999925
SOX8	3.06013	-3.1928	1.91724	-1.66531	0.0958512	NA
ID1	2363.53	0.674067	0.405027	1.66425	0.096062	0.999925
ELAVL2	20.0089	-1.28173	0.770595	-1.6633	0.0962523	0.999925
SHCBP1L	1.79632	4.26124	2.56197	1.66327	0.0962587	NA
LOC112449038	4.06702	2.89645	1.74158	1.66312	0.0962885	NA
OOEP	66.9438	0.883025	0.530956	1.66309	0.0962951	0.999925
LOC782258	28.7597	-1.14717	0.690078	-1.66237	0.0964382	0.999925
LOC100300806	16.5963	1.37656	0.828505	1.6615	0.0966128	0.999925
ECT2	19.8367	1.49101	0.897529	1.66124	0.0966655	0.999925
CNNM4	65.1616	0.794166	0.478086	1.66114	0.0966862	0.999925
LAX1	11.8828	-1.51156	0.909988	-1.66108	0.0966984	0.999925
GSDME	9.05086	-2.21108	1.33118	-1.66099	0.0967158	0.999925
GLUD1	20384.3	-0.593497	0.357375	-1.66071	0.0967716	0.999925
LGMN	7494.27	-0.525622	0.31651	-1.66068	0.0967778	0.999925
GCAT	3618.56	-0.432222	0.260362	-1.66008	0.0968984	0.999925
DHRS11	679.84	0.459008	0.276507	1.66003	0.0969093	0.999925
TPO	8.43626	6.49358	3.91201	1.65991	0.0969326	0.999925
ACOD1	79.8612	0.834876	0.502978	1.65987	0.0969412	0.999925
HAP1	30.0803	1.07375	0.647001	1.65958	0.0969996	0.999925
ATP8B3	1826.8	0.659219	0.397264	1.6594	0.0970357	0.999925
ZNF614	263.466	-0.636379	0.383557	-1.65915	0.0970848	0.999925
ATP13A4	8.62169	1.92767	1.16203	1.65887	0.0971415	0.999925
ITGB2	740.369	0.459829	0.277197	1.65886	0.0971446	0.999925
DAAM2	298.411	0.6561	0.395519	1.65883	0.0971499	0.999925
GLIS3	45.466	0.941902	0.568151	1.65784	0.0973504	0.999925
NOL6	121.585	0.600123	0.362102	1.65733	0.0974524	0.999925
PLA2G12B	1037.28	-0.490246	0.295816	-1.65727	0.0974652	0.999925
ABCE1	499.962	-0.4843	0.292241	-1.65719	0.0974801	0.999925
BTBD9	525.716	-0.482177	0.291011	-1.65691	0.0975387	0.999925
HABP2	2057.57	-0.404744	0.244326	-1.65658	0.0976054	0.999925
DEXI	98.4339	-0.645301	0.389638	-1.65615	0.0976907	0.999925
LOC112445986	7.41022	-2.13848	1.29135	-1.656	0.097721	0.999925
LOC112446913	2.32909	-4.71134	2.84736	-1.65463	0.0979994	NA
C5H12orf75	105.947	0.988954	0.597716	1.65456	0.0980144	0.999925
MTO1	120.705	-0.612814	0.370416	-1.65439	0.0980477	0.999925
RD3L	1.94471	-4.45836	2.69512	-1.65424	0.0980794	NA
LOC508858	2.41064	-3.68092	2.22578	-1.65376	0.0981757	NA
ELF5	19.9795	1.21541	0.734948	1.65374	0.0981804	0.999925
LOC100847358	247.719	0.579807	0.350626	1.65363	0.098202	0.999925
TYMS	196.905	-0.528401	0.319561	-1.65352	0.0982244	0.999925
SERPINB6	3899.57	-0.466879	0.282366	-1.65345	0.098239	0.999925
SHISA5	347.009	0.482609	0.291969	1.65295	0.0983414	0.999925
OSBPL8	1148.86	-0.489814	0.296372	-1.6527	0.0983925	0.999925
PEX5	951.193	0.432334	0.261648	1.65235	0.0984641	0.999925
ZNF398	149.789	0.557723	0.337583	1.6521	0.0985132	0.999925
LOC101903066	2.77344	3.83254	2.31982	1.65208	0.0985182	NA
BAAT	27.6657	1.03122	0.62436	1.65164	0.0986079	0.999925
LOC104976573	70.3196	0.757611	0.458832	1.65117	0.0987035	0.999925
CCDC24	19.5865	1.61388	0.977698	1.65069	0.098801	0.999925
SNTB2	30.3135	1.05448	0.638809	1.65069	0.0988012	0.999925
SLCO1A2	372.86	-0.693057	0.419984	-1.6502	0.0989024	0.999925
WFDC1	305.634	-0.532657	0.322995	-1.64911	0.0991241	0.999925
CEBPA	531.727	0.567423	0.344133	1.64885	0.0991785	0.999925
RPL36AL	3038.58	-0.43361	0.263038	-1.64847	0.099257	0.999925
TNFRSF12A	75.0368	0.902343	0.547466	1.64822	0.0993083	0.999925
APELA	17.9783	-1.4451	0.876941	-1.64788	0.0993768	0.999925
KLRF1	14.8369	-1.94387	1.17996	-1.64741	0.0994741	0.999925
BCLAF3	205.331	-0.513307	0.31174	-1.64659	0.0996432	0.999925
MSI1	1.95534	-4.45849	2.70785	-1.6465	0.09966	NA
MIR2284U	6.24095	2.14494	1.30288	1.6463	0.0997012	0.999925
PIGG	205.533	-0.486853	0.295797	-1.64591	0.0997833	0.999925
MAN1A1	2453.3	-0.433436	0.26349	-1.64498	0.0999737	0.999925
NPC2	3823.8	0.453196	0.275591	1.64445	0.100083	0.999925
FDX1	3530.24	-0.448392	0.272709	-1.64421	0.100132	0.999925
KIF23	668.552	1.46466	0.891014	1.64381	0.100216	0.999925
HPS5	211.295	-0.52471	0.319217	-1.64374	0.10023	0.999925
LOC100196901	134.635	-0.556199	0.338399	-1.64362	0.100255	0.999925
ATXN7L1	180.516	0.578858	0.352204	1.64353	0.100274	0.999925
FTL	87635.2	0.505503	0.307644	1.64314	0.100354	0.999925
LOC101903200	5.23355	2.4308	1.47984	1.6426	0.100465	0.999925
STK39	3.27245	3.11781	1.89889	1.64192	0.100607	NA
RASAL3	87.7554	-0.633052	0.38568	-1.64139	0.100717	0.999925
NUP188	234.42	0.499025	0.304071	1.64115	0.100767	0.999925
LOC101903427	2.69962	-3.83697	2.3381	-1.64106	0.100785	NA
C27H8orf48	8.44018	-1.9497	1.18886	-1.63997	0.101012	0.999925
LOC112444340	4.5072	-2.35147	1.4339	-1.63991	0.101023	NA
LOC104969408	28.7285	1.61975	0.988155	1.63917	0.101178	0.999925
OAT	454.318	0.59452	0.36281	1.63865	0.101285	0.999925
BVES	1.94953	4.39671	2.6834	1.63849	0.10132	NA
LOC786126	1.92677	-4.44575	2.71352	-1.63837	0.101345	NA
KLHDC7B	1.96048	-4.46212	2.72414	-1.63799	0.101423	NA
ABHD12	871.545	0.425988	0.260073	1.63796	0.101431	0.999925
DEF6	97.1824	0.650883	0.397555	1.63721	0.101586	0.999925
GGH	951.75	0.52862	0.322952	1.63684	0.101664	0.999925
TTPAL	338.531	-0.54617	0.333686	-1.63678	0.101677	0.999925
GNA15	86.208	0.675071	0.412441	1.63677	0.101678	0.999925
ARMCX5	303.555	-0.53515	0.327029	-1.6364	0.101756	0.999925
CEPT1	1138.13	-0.412114	0.251853	-1.63632	0.101772	0.999925
LOC618737	202.8	1.64536	1.00557	1.63624	0.101789	0.999925
HAL	1478.54	0.660114	0.403495	1.63599	0.101842	0.999925
SLC25A10	2376.4	0.490131	0.299651	1.63567	0.101908	0.999925
ZNF181	158.634	0.553179	0.338225	1.63554	0.101937	0.999925
ITGA2B	264.016	-0.568555	0.34763	-1.63552	0.101941	0.999925
CEP57L1	43.0046	0.914102	0.558943	1.63541	0.101963	0.999925
MBTPS2	118.172	-0.581973	0.355942	-1.63502	0.102044	0.999925
BHLHE22	19.5277	-1.17933	0.721621	-1.63428	0.102201	0.999925
OXT	3.2113	3.1624	1.93518	1.63416	0.102225	NA
LOC112447326	2.34996	3.56731	2.18471	1.63286	0.102499	NA
LOC107131942	163.698	-0.527536	0.323218	-1.63214	0.102651	0.999925
CDC45	169.576	-0.665901	0.408003	-1.6321	0.102659	0.999925
ANKRD63	32.3214	-0.962601	0.589806	-1.63206	0.102666	0.999925
NMB	23.937	1.06837	0.654808	1.63158	0.102768	0.999925
STYXL1	102.028	0.71779	0.439964	1.63147	0.10279	0.999925
CD80	855.328	0.580049	0.355545	1.63144	0.102798	0.999925
TELO2	128.914	-0.59867	0.366983	-1.63133	0.102821	0.999925
MAP7	700.083	-0.394043	0.241555	-1.63128	0.102832	0.999925
LOC101906182	1.69032	4.17751	2.56119	1.63108	0.102873	NA
TNK2	243.735	0.519954	0.318801	1.63097	0.102897	0.999925
LRRIQ3	5.72087	2.27822	1.39691	1.6309	0.102911	0.999925
APOPT1	473.687	0.42417	0.260123	1.63065	0.102964	0.999925
TTC13	159.392	-0.5097	0.312629	-1.63037	0.103024	0.999925
PLVAP	551.326	0.53233	0.326698	1.62943	0.103223	0.999925
ZFP57	24.277	1.07291	0.658529	1.62926	0.103258	0.999925
C25H7orf26	384.714	0.511433	0.313935	1.6291	0.103291	0.999925
PIGB	139.611	-0.65575	0.402549	-1.62899	0.103314	0.999925
POGK	608.829	0.509207	0.312622	1.62883	0.10335	0.999925
ARMH3	381.055	0.458947	0.281931	1.62787	0.103553	0.999925
SHMT2	1276.46	-0.531548	0.326565	-1.62769	0.10359	0.999925
MEF2A	509.673	-0.528771	0.324942	-1.62728	0.103678	0.999925
AMY2B	2890.06	-0.446987	0.274718	-1.62708	0.103721	0.999925
LOC112447140	6.55424	-1.99951	1.22939	-1.62642	0.103859	0.999925
EPHA3	7.93286	-1.93225	1.18814	-1.62628	0.10389	0.999925
XIRP1	2.00091	4.44029	2.73034	1.62627	0.103892	NA
LOC112448155	6.50157	-2.11448	1.30063	-1.62574	0.104005	0.999925
GPR132	49.9685	-0.778675	0.479043	-1.62548	0.10406	0.999925
PSMA5	692.8	-0.430316	0.264796	-1.62509	0.104144	0.999925
GRB14	1214.12	0.440541	0.271111	1.62495	0.104174	0.999925
UBE2L6	1564.61	0.579682	0.356772	1.6248	0.104206	0.999925
LOC112447026	6.89617	-6.28117	3.86608	-1.62469	0.104229	0.999925
RAD51D	487.125	0.437416	0.269326	1.62412	0.104351	0.999925
LOC104976195	23.5975	1.53892	0.947602	1.62402	0.104371	0.999925
LCN2	85.5354	0.826355	0.508877	1.62388	0.104402	0.999925
TATDN1	533.598	-0.421282	0.259441	-1.62381	0.104417	0.999925
SPATA2L	109.48	0.613065	0.377592	1.62362	0.104457	0.999925
SEC16B	620.821	-0.595242	0.366652	-1.62345	0.104493	0.999925
ZSCAN20	57.6341	0.717324	0.441877	1.62336	0.104513	0.999925
TMEM175	405.946	0.456233	0.28121	1.62239	0.104719	0.999925
C21H15orf39	385.52	0.507073	0.312573	1.62226	0.104749	0.999925
FMO3	12419	-0.377564	0.232789	-1.62192	0.104821	0.999925
HTATIP2	521.241	-0.436846	0.269382	-1.62166	0.104876	0.999925
LOC101903087	1.92593	4.36946	2.69463	1.62155	0.104901	NA
TTC9B	1.93102	4.36981	2.69525	1.6213	0.104954	NA
LOC112442547	62.1219	-0.884039	0.545307	-1.62118	0.10498	0.999925
PCGF2	159.566	0.562867	0.347403	1.62021	0.105187	0.999925
TBX19	9.54757	-1.63296	1.00812	-1.61981	0.105274	0.999925
CRYBA4	27.1915	1.03981	0.641984	1.61969	0.1053	0.999925
GYS1	166.755	0.544788	0.336396	1.61948	0.105343	0.999925
LOC785804	370.357	1.44451	0.892313	1.61884	0.105481	0.999925
HSD11B1	13776.1	0.591474	0.365413	1.61864	0.105524	0.999925
SLC7A7	507.208	0.414847	0.256346	1.61831	0.105596	0.999925
TULP1	2.31287	3.56391	2.20237	1.61822	0.105616	NA
LRRC38	4.04832	2.81025	1.73692	1.61795	0.105674	NA
IARS	427.66	-0.419734	0.259504	-1.61745	0.105781	0.999925
STK17B	495.846	-0.480236	0.296998	-1.61697	0.105885	0.999925
ZBTB7A	194.669	0.513978	0.31795	1.61654	0.105978	0.999925
AIMP1	854.427	-0.445463	0.275593	-1.61638	0.106012	0.999925
ARPIN	189.469	0.514872	0.318535	1.61637	0.106013	0.999925
GZMA	18.2705	-1.14988	0.711447	-1.61625	0.10604	0.999925
CIB2	34.6098	0.882979	0.546317	1.61624	0.106043	0.999925
LOC104969299	30.0709	-1.30989	0.810481	-1.61618	0.106055	0.999925
FAM234A	567.038	0.405149	0.250883	1.61489	0.106334	0.999925
TBC1D8	508.779	0.450926	0.279235	1.61487	0.10634	0.999925
LOC101907256	11.762	1.60274	0.992507	1.61484	0.106345	0.999925
CSPG4	32.5544	1.2021	0.744622	1.61437	0.106447	0.999925
TRIM38	422.538	0.435428	0.269825	1.61374	0.106583	0.999925
LOC112444171	1.67285	4.15436	2.57449	1.61367	0.1066	NA
LOC101902644	8.67143	1.92638	1.19397	1.61341	0.106654	0.999925
LOC112448767	4.27545	-2.74184	1.69972	-1.61312	0.10672	NA
LOC107131351	6.68087	-1.95798	1.21384	-1.61304	0.106735	0.999925
C23H6orf141	15.4489	1.24358	0.771641	1.61161	0.107047	0.999925
TBC1D9	278.128	0.498955	0.309603	1.6116	0.10705	0.999925
CDO1	6710.2	0.479898	0.297935	1.61074	0.107235	0.999925
LOC101906397	53.4611	0.877127	0.544676	1.61037	0.107318	0.999925
FITM2	457.532	-0.516958	0.321076	-1.61008	0.10738	0.999925
THPO	214.656	0.586295	0.364321	1.60928	0.107555	0.999925
ZNF677	22.5916	-1.25242	0.778523	-1.60872	0.107679	0.999925
LOC112449619	2366.26	0.536979	0.333828	1.60855	0.107715	0.999925
CALR	10075.9	0.467692	0.290769	1.60847	0.107733	0.999925
ALPK3	121.466	0.878445	0.546273	1.60807	0.10782	0.999925
RASGRP4	84.7692	0.686027	0.426619	1.60805	0.107823	0.999925
ND4L	3399.99	-0.420982	0.261812	-1.60796	0.107845	0.999925
TBL1X	1884.05	0.416699	0.259161	1.60787	0.107863	0.999925
PDLIM3	149.985	-0.578965	0.360185	-1.60741	0.107964	0.999925
ZBTB18	418.214	0.436318	0.271575	1.60662	0.108137	0.999925
LOC100298868	1677.4	-0.434138	0.270289	-1.6062	0.108229	0.999925
ALDH16A1	3029.67	-0.407069	0.253518	-1.60568	0.108343	0.999925
LOC112447101	11.6659	1.80261	1.12266	1.60566	0.108349	0.999925
LOC104972400	14.8758	1.3695	0.852966	1.60557	0.108369	0.999925
AIF1	1182.71	0.423362	0.263684	1.60557	0.108369	0.999925
ZNF831	30.0084	-1.06073	0.660843	-1.60511	0.108469	0.999925
SMIM32	21.5856	-1.38256	0.861555	-1.60473	0.108554	0.999925
LOC618071	11.5314	1.53556	0.957209	1.60421	0.108668	0.999925
HNF4A	7457.85	-0.368384	0.22973	-1.60355	0.108813	0.999925
HIST1H2BD	137.462	0.558508	0.348383	1.60315	0.108902	0.999925
ARHGEF38	69.0294	-0.838682	0.523292	-1.6027	0.109	0.999925
LOC112445261	1.65121	4.1448	2.58621	1.60265	0.109012	NA
GALM	3069.6	-0.42392	0.264538	-1.60249	0.109047	0.999925
LOC615605	14.6025	-2.07663	1.29597	-1.60237	0.109074	0.999925
MFSD12	346.877	-0.544564	0.33988	-1.60222	0.109107	0.999925
CDC42EP1	638.412	0.502546	0.313756	1.60171	0.10922	0.999925
LOC112444391	19.9444	1.24743	0.778854	1.60163	0.109238	0.999925
CLCN6	246.614	-0.520806	0.325202	-1.60148	0.10927	0.999925
COX14	834.601	0.554596	0.346577	1.60021	0.109552	0.999925
LONRF1	336.454	0.49368	0.308556	1.59997	0.109605	0.999925
LOC100138645	1473.86	0.519977	0.324999	1.59994	0.109613	0.999925
IGIP	136.692	-0.60001	0.375148	-1.5994	0.109733	0.999925
DNAJB9	1351.24	-0.552421	0.345565	-1.5986	0.10991	0.999925
RNASET2	986.173	0.514939	0.322125	1.59857	0.109916	0.999925
MCM4	162.825	0.594827	0.372206	1.59811	0.110018	0.999925
HERPUD2	604.922	-0.421914	0.264044	-1.59789	0.110068	0.999925
CCDC91	273.788	-0.559012	0.349893	-1.59766	0.110118	0.999925
SDHAF4	538.575	-0.479237	0.299963	-1.59765	0.11012	0.999925
CAMK2N1	157.724	-0.597862	0.374355	-1.59705	0.110255	0.999925
DNAJC13	713.277	-0.499759	0.313025	-1.59654	0.110367	0.999925
LOC107132239	5.26386	2.48825	1.55879	1.59627	0.110427	0.999925
STK36	89.6961	0.732894	0.459142	1.59622	0.110439	0.999925
CYP26B1	26.8997	-1.09994	0.689224	-1.59591	0.110509	0.999925
MGST2	2055.25	0.419923	0.263203	1.59544	0.110615	0.999925
TEX22	33.2864	1.09189	0.68442	1.59535	0.110635	0.999925
ACP6	548.577	-0.427485	0.267967	-1.59529	0.110647	0.999925
C1GALT1	620.657	-0.425464	0.266858	-1.59434	0.110859	0.999925
LOC104970503	9.90412	1.8223	1.14299	1.59433	0.110862	0.999925
HOMER2	729.727	-0.498279	0.312577	-1.5941	0.110914	0.999925
WDFY1	366.547	-0.450149	0.282429	-1.59385	0.11097	0.999925
ZFPM1	323.246	0.646376	0.405556	1.5938	0.110981	0.999925
GGN	1.84244	-4.37766	2.74729	-1.59345	0.11106	NA
LOC101904647	1.84244	-4.37766	2.74729	-1.59345	0.11106	NA
LOC789733	67.2608	0.856366	0.537446	1.5934	0.111071	0.999925
APEH	2213.41	-0.389674	0.244581	-1.59323	0.111109	0.999925
TBPL1	71.3466	-0.721767	0.453054	-1.59311	0.111134	0.999925
POU2F2	20.4903	1.52914	0.959925	1.59298	0.111166	0.999925
NID1	2038.44	0.392155	0.246303	1.59217	0.111347	0.999925
MTRF1L	320.708	-0.464646	0.291881	-1.59191	0.111406	0.999925
ZNF32	267.93	0.467613	0.293766	1.59179	0.111432	0.999925
CLEC7A	73.4441	0.792376	0.497794	1.59178	0.111435	0.999925
LOC104971273	72.843	-0.787429	0.494748	-1.59158	0.11148	0.999925
LOC112448430	9.03025	1.82818	1.14877	1.59142	0.111516	0.999925
SH3BP2	511.638	0.477696	0.300247	1.59101	0.111607	0.999925
RBM3	569.132	-0.472211	0.296838	-1.5908	0.111654	0.999925
CPE	23.0181	1.28892	0.81043	1.59041	0.111743	0.999925
LOC112443437	3.91855	-2.57023	1.61618	-1.59031	0.111764	NA
MAP2K6	254.89	0.560825	0.352686	1.59015	0.111801	0.999925
LOC112441829	5.73229	-2.37434	1.49364	-1.58963	0.111918	0.999925
LOC781726	8.39768	1.82325	1.14757	1.5888	0.112106	0.999925
LOC101902838	41.8043	-0.846168	0.532744	-1.58832	0.112214	0.999925
FAM110C	425.631	0.487904	0.307202	1.58822	0.112237	0.999925
TPPP2	41.1191	-1.09216	0.687871	-1.58773	0.112347	0.999925
BTD	629.27	-0.419608	0.264283	-1.58772	0.112349	0.999925
LOC112443858	4.30988	2.49794	1.57355	1.58746	0.112409	NA
CPNE8	101.093	-0.66563	0.41932	-1.5874	0.112422	0.999925
LEPR	1133.21	-0.462764	0.291542	-1.5873	0.112446	0.999925
PLEK	389.614	0.525714	0.331223	1.58719	0.112469	0.999925
NRXN1	187.848	-0.672828	0.423923	-1.58715	0.11248	0.999925
C1QTNF1	1007.22	-0.414639	0.261309	-1.58678	0.112563	0.999925
MIR1248-1	8.56092	1.85274	1.16762	1.58677	0.112565	0.999925
PLA2G7	529.743	0.476217	0.30014	1.58665	0.112592	0.999925
LYAR	105.575	-0.586349	0.36957	-1.58657	0.11261	0.999925
LOC112443738	1.88068	4.3313	2.7305	1.58626	0.112679	NA
MXRA7	392.756	-0.572839	0.361137	-1.58621	0.112692	0.999925
CPNE1	341.359	0.468142	0.295139	1.58617	0.1127	0.999925
DIAPH3	2.30674	3.55343	2.24053	1.58597	0.112745	NA
KCNN4	10.8643	1.75034	1.10366	1.58594	0.112753	0.999925
LOC509184	112.299	0.58512	0.368982	1.58577	0.112792	0.999925
ZNF653	145.876	-0.579229	0.365312	-1.58557	0.112836	0.999925
ABCA1	2051.53	0.568459	0.358531	1.58552	0.112847	0.999925
CHST14	91.1113	0.626719	0.395282	1.5855	0.112853	0.999925
LOC508131	154.292	0.525742	0.331709	1.58495	0.112978	0.999925
C16H1orf53	196.883	-0.536402	0.338548	-1.58442	0.113098	0.999925
OPN3	90.3093	-0.958481	0.605141	-1.5839	0.113217	0.999925
LOC104972570	6.85827	6.19553	3.91321	1.58324	0.113368	0.999925
GRIA3	3.3227	-2.95749	1.86811	-1.58315	0.113388	NA
RAB23	262.986	-0.482171	0.304583	-1.58305	0.113409	0.999925
LOC112446696	4.57906	2.61245	1.65093	1.58241	0.113556	0.999925
KIR3DL2	3.20369	-3.05679	1.93191	-1.58227	0.113589	NA
FUT1	23.0169	-1.39679	0.882865	-1.58211	0.113626	0.999925
SLC26A3	3.12694	3.11815	1.97184	1.58135	0.113799	NA
TP53I13	819.649	0.501417	0.317087	1.58132	0.113805	0.999925
NCAPG	14.0313	1.68188	1.06387	1.58091	0.113899	0.999925
TRMT2B	20.5401	-1.14401	0.723739	-1.5807	0.113947	0.999925
NENF	1215.76	0.400413	0.253324	1.58064	0.113961	0.999925
LOC112444470	1.66151	4.14343	2.62172	1.58043	0.11401	NA
LY6G6C	3.54039	3.34627	2.11758	1.58024	0.114053	NA
LOC107132340	2.27029	3.52262	2.2299	1.57972	0.114171	NA
ADPGK	235.4	0.495563	0.313712	1.57968	0.114181	0.999925
ENC1	502.346	-0.411181	0.260392	-1.57909	0.114316	0.999925
LOC104975027	2.26716	3.54683	2.2466	1.57875	0.114392	NA
RAD50	522.442	-0.396166	0.251111	-1.57765	0.114646	0.999925
CLN6	261.193	-0.575744	0.364944	-1.57762	0.114653	0.999925
C14H8orf88	43.3895	-0.800422	0.507468	-1.57729	0.11473	0.999925
FGF7	4.24987	-2.48119	1.5735	-1.57686	0.114827	NA
TAS1R2	1.80657	-4.35097	2.7597	-1.57661	0.114886	NA
GOLGA5	374.061	-0.498589	0.316258	-1.57653	0.114904	0.999925
SPRED3	4.61465	-2.24123	1.42164	-1.5765	0.11491	0.999925
LOC101907152	14.629	-1.25807	0.798318	-1.5759	0.115049	0.999925
POC1A	66.0104	0.692285	0.43938	1.5756	0.115119	0.999925
PLAUR	23.2049	1.1568	0.734338	1.57529	0.115189	0.999925
TTC7A	93.8271	0.683422	0.434056	1.5745	0.115372	0.999925
PSD	71.7957	0.860027	0.54624	1.57445	0.115384	0.999925
BUB3	1095.02	-0.45901	0.291552	-1.57437	0.115402	0.999925
LOC521645	2.14993	-4.59579	2.92034	-1.57372	0.115552	NA
LOC112443315	2.14993	-4.59579	2.92034	-1.57372	0.115552	NA
SCNN1B	2.14993	-4.59579	2.92034	-1.57372	0.115552	NA
MIR3432B	2.14993	-4.59579	2.92034	-1.57372	0.115552	NA
IFT22	84.5964	0.639045	0.406125	1.57352	0.115598	0.999925
SH3BP1	124.125	0.563198	0.357973	1.5733	0.11565	0.999925
C25H16orf96	26.2006	1.30562	0.829977	1.57308	0.1157	0.999925
ATP11A	807.334	0.451536	0.287091	1.5728	0.115765	0.999925
LOC507247	8.99119	1.60948	1.02378	1.57209	0.115929	0.999925
MSLN	270.22	0.740509	0.471196	1.57155	0.116054	0.999925
TIE1	174.134	-0.607496	0.386582	-1.57145	0.116077	0.999925
LOC781112	2.59733	-3.79584	2.41577	-1.57128	0.116118	NA
LOC788599	65.4637	-0.884164	0.562998	-1.57046	0.116309	0.999925
HAX1	553.947	0.502331	0.319876	1.57039	0.116323	0.999925
ARMC9	51.4276	0.829501	0.528334	1.57003	0.116408	0.999925
FSBP	87.8153	-0.656543	0.41824	-1.56978	0.116467	0.999925
LOC112442593	109.841	0.67765	0.431721	1.56965	0.116498	0.999925
SNX10	1142.07	-0.50933	0.324643	-1.56889	0.116673	0.999925
SLC35B1	454.166	0.410543	0.261885	1.56765	0.116964	0.999925
ANAPC7	454.58	0.43035	0.274545	1.5675	0.116998	0.999925
CERS4	19.9597	1.43163	0.91335	1.56745	0.117009	0.999925
SLC6A5	1.88878	4.35708	2.78037	1.56708	0.117095	NA
SLC41A1	57.6683	0.734826	0.469037	1.56667	0.117192	0.999925
MGC157368	3.33174	-3.33052	2.12614	-1.56646	0.11724	NA
ZSCAN2	70.9396	0.738496	0.471461	1.5664	0.117255	0.999925
TBC1D13	517.304	0.475718	0.303764	1.56608	0.11733	0.999925
ZBTB43	288.983	0.485661	0.310132	1.56598	0.117353	0.999925
PMF1	186.996	-0.483836	0.30899	-1.56587	0.11738	0.999925
STAT6	677.604	0.413795	0.264418	1.56493	0.1176	0.999925
PRSS35	24.74	-1.07864	0.689362	-1.5647	0.117654	0.999925
GNB4	128.911	-0.630613	0.403208	-1.56399	0.11782	0.999925
DCST2	10.0376	1.56086	0.998549	1.56313	0.118021	0.999925
ACTN3	4.88568	2.33874	1.4962	1.56312	0.118025	0.999925
HLF	984.862	-0.394225	0.252315	-1.56243	0.118186	0.999925
LRRC19	329.071	-0.488453	0.312642	-1.56234	0.118208	0.999925
LMO4	590.48	-0.392374	0.251151	-1.5623	0.118217	0.999925
PTPN3	262.117	-0.59127	0.378502	-1.56213	0.118257	0.999925
DCX	41.9304	0.881115	0.564048	1.56213	0.118258	0.999925
RHBDF1	235.25	0.60671	0.388401	1.56207	0.118271	0.999925
GPR15	9.23044	1.55419	0.995136	1.56178	0.118339	0.999925
PSMB6	1514.62	-0.493621	0.31625	-1.56086	0.118557	0.999925
DBI	5385.12	-0.591227	0.378856	-1.56056	0.118629	0.999925
LIFR	2123.38	-0.48845	0.313049	-1.5603	0.11869	0.999925
SETD7	323.617	0.559121	0.358413	1.55999	0.118762	0.999925
ZNF8	597.957	-0.578666	0.370945	-1.55998	0.118765	0.999925
CLEC4F	117.968	0.944496	0.605487	1.55989	0.118785	0.999925
LOC112444585	22.7167	1.27989	0.821333	1.55831	0.119159	0.999925
BCR	855.273	0.392131	0.251673	1.5581	0.11921	0.999925
GNL3	472.63	0.476147	0.305632	1.55791	0.119255	0.999925
RILPL2	374.874	0.51192	0.328624	1.55777	0.119288	0.999925
HIST1H3G	6.02077	2.062	1.32375	1.55769	0.119306	0.999925
S100A7	3.78585	-2.92907	1.88046	-1.55763	0.119321	NA
LOC112449092	11.1888	-1.67686	1.07675	-1.55733	0.119392	0.999925
NNAT	103.343	0.764247	0.490748	1.55731	0.119397	0.999925
TSSC4	418.971	-0.439979	0.282608	-1.55685	0.119506	0.999925
ACOT4	373.48	-0.454357	0.291881	-1.55665	0.119554	0.999925
LOC101907353	75.1524	-0.694559	0.446218	-1.55655	0.119579	0.999925
PCK1	20816.5	-0.468457	0.301001	-1.55633	0.11963	0.999925
LOC112449360	1.87861	4.31363	2.77247	1.55588	0.119737	NA
LOC112442787	10.2002	-1.59767	1.02708	-1.55554	0.119818	0.999925
CNKSR2	1.81889	4.28189	2.75268	1.55553	0.119819	NA
LOC107132938	7.90126	-1.68615	1.08401	-1.55547	0.119835	0.999925
LOC101906850	22.4109	1.3145	0.845125	1.55539	0.119852	0.999925
LAPTM5	4096.97	0.370229	0.238071	1.55512	0.119917	0.999925
C1H21orf91	392.432	0.617864	0.397362	1.55492	0.119966	0.999925
RHEBL1	6.98075	-1.80316	1.15995	-1.55452	0.120061	0.999925
KCNH7	1.81379	4.28154	2.75539	1.55388	0.120213	NA
LOC101903851	18.2193	1.25104	0.805447	1.55322	0.12037	0.999925
AJM1	11.9462	1.64808	1.06121	1.55302	0.120419	0.999925
LONRF3	290.642	-0.516577	0.33273	-1.55254	0.120533	0.999925
NEK7	288.118	-0.456173	0.293953	-1.55186	0.120696	0.999925
TMEM95	1.59566	4.10027	2.64257	1.55162	0.120753	NA
WDHD1	48.5393	0.896124	0.577617	1.55142	0.120802	0.999925
ENO3	149.65	-0.548125	0.353333	-1.5513	0.12083	0.999925
NCOR2	244.968	0.544737	0.351172	1.5512	0.120854	0.999925
C23H6orf201	79.5066	0.6755	0.435527	1.55099	0.120903	0.999925
LOC104973739	1.57819	4.07603	2.62826	1.55085	0.120938	NA
LOC104973427	35.4532	0.920525	0.59368	1.55054	0.121012	0.999925
USP40	1481.34	0.495367	0.319537	1.55026	0.121078	0.999925
PFN3	118.729	0.546959	0.352905	1.54988	0.121171	0.999925
LOC112443476	15.3464	-1.32284	0.853548	-1.54982	0.121186	0.999925
LOC112442335	111.931	-0.927414	0.598528	-1.54949	0.121264	0.999925
NAA40	51.1098	0.780522	0.50399	1.54869	0.121457	0.999925
BCL2L2	221.06	-0.557329	0.359972	-1.54826	0.12156	0.999925
ARRDC3	1612.92	-0.412882	0.266707	-1.54808	0.121604	0.999925
LOC112447340	10.5755	-1.56928	1.01389	-1.54778	0.121676	0.999925
CHEK2	122.716	0.585146	0.37816	1.54735	0.121779	0.999925
CD53	518.203	0.476551	0.30803	1.54709	0.121841	0.999925
PTGER2	4.42491	2.48259	1.60496	1.54682	0.121907	NA
ITGA4	122.8	-0.622349	0.402346	-1.5468	0.121911	0.999925
ZNRF3	235.815	-0.484317	0.313172	-1.54649	0.121986	0.999925
UCHL1	140.064	-0.761507	0.492431	-1.54642	0.122003	0.999925
LOC101903030	35.1721	-0.981309	0.634634	-1.54626	0.122042	0.999925
ELMO1	346.386	0.427138	0.276246	1.54622	0.122051	0.999925
LOC104975849	3.31313	3.09856	2.00416	1.54607	0.122089	NA
MBLAC2	204.986	-0.503781	0.325898	-1.54582	0.122147	0.999925
DGKH	200.817	0.496559	0.321334	1.5453	0.122273	0.999925
ZNF789	60.4675	-0.658643	0.426233	-1.54527	0.122282	0.999925
HSD3B7	2644.44	0.440294	0.285092	1.54439	0.122493	0.999925
[truncated: 26,787 more rows]

## Sheet: PF vs TN
gene	baseMean	log2FoldChange	lfcSE	stat	pvalue	FDR
MYOM1	732.97	-2.83325	0.389334	-7.27717	3.4089e-13	5.59435e-09
MGC127133	272.95	3.44413	0.558767	6.16381	7.10173e-10	4.3365e-06
IL17B	60.3078	-3.7205	0.605316	-6.14638	7.92731e-10	4.3365e-06
COX1	1.01268e+06	-1.52823	0.270907	-5.64118	1.68892e-08	6.92923e-05
MIOX	206.822	3.07156	0.556344	5.52096	3.37148e-08	0.000110659
LOC107132300	110.8	-2.21315	0.406756	-5.44098	5.29874e-08	0.000144929
DOCK6	1464.36	-2.00974	0.373426	-5.3819	7.37034e-08	0.000159917
C18H19orf18	66.5632	-3.28416	0.611371	-5.3718	7.79561e-08	0.000159917
CYP3A24	5615.57	1.51053	0.283935	5.31998	1.03778e-07	0.000189234
TSKU	5418.92	-1.59142	0.301303	-5.28178	1.27932e-07	0.00020995
ECEL1	66.1742	-3.45483	0.6594	-5.23936	1.61132e-07	0.000240395
CYP11A1	904.194	-2.59613	0.497917	-5.21399	1.84819e-07	0.000252755
PLCD4	284.997	-1.87962	0.363982	-5.16405	2.41661e-07	0.000305069
FBXO44	1561.11	-1.78317	0.354222	-5.03404	4.8024e-07	0.000562944
TNFSF9	280.567	-2.12308	0.436188	-4.86735	1.13105e-06	0.00123744
HAO2	8383.64	-1.36885	0.286794	-4.77293	1.81562e-06	0.00186226
LOC101905992	132.24	-1.94916	0.409871	-4.75555	1.9791e-06	0.00191053
ACACA	1477.57	-2.22488	0.47175	-4.71624	2.40249e-06	0.00217117
LOC101906383	111.344	2.85879	0.607347	4.70702	2.51369e-06	0.00217117
OR2AE1	16.9308	7.56199	1.6178	4.67425	2.95027e-06	0.00238821
UGP2	1590.94	1.42419	0.305161	4.66702	3.05602e-06	0.00238821
PFKFB1	3502.62	-1.33801	0.290486	-4.6061	4.10292e-06	0.00306059
LOC112442610	831.477	-1.69204	0.369671	-4.57715	4.71354e-06	0.00336321
ANGPTL8	4038.63	-1.42231	0.313237	-4.54067	5.60757e-06	0.00383441
C18H16orf70	716.332	-1.77243	0.39148	-4.52751	5.96839e-06	0.00391789
CL43	7211.57	1.86618	0.415646	4.48982	7.1282e-06	0.00449926
LPIN1	1332.3	-1.55312	0.353718	-4.39083	1.1292e-05	0.00686342
SEC14L3	373.42	1.46598	0.336409	4.35773	1.31416e-05	0.00752162
COX2	138446	-1.24189	0.285148	-4.35525	1.32915e-05	0.00752162
ERICH2	100.777	-2.21947	0.512968	-4.32672	1.51344e-05	0.00827902
GPC3	3815.39	1.89407	0.443129	4.2743	1.91737e-05	0.0101503
SOD3	306.181	-1.91082	0.448138	-4.26391	2.00881e-05	0.010302
NETO2	132.697	-1.6305	0.392975	-4.14913	3.33748e-05	0.0162152
DLG5	1489.54	-1.42392	0.343311	-4.14762	3.35944e-05	0.0162152
RASEF	30.2768	-2.94372	0.714033	-4.12267	3.74513e-05	0.0175604
IDH1	3631.8	1.29048	0.317109	4.0695	4.71133e-05	0.021401
NUP62	1613.61	-1.37142	0.337461	-4.06394	4.82504e-05	0.021401
TREH	2259.46	1.21469	0.300124	4.04728	5.18168e-05	0.022378
ARHGEF19	1724.68	-1.47032	0.367258	-4.00351	6.24099e-05	0.0262618
ANO6	823.21	1.47872	0.370124	3.99521	6.46358e-05	0.0265184
CARD10	838.677	-1.42144	0.356805	-3.98381	6.78195e-05	0.027146
SULT1C4	1873.47	1.40943	0.357254	3.94518	7.97395e-05	0.0311573
LOC101903385	174.353	-2.10061	0.533966	-3.93398	8.35501e-05	0.0317939
TPH1	1082.69	1.49278	0.380433	3.92391	8.71248e-05	0.0317939
CA13	206.618	1.47508	0.375935	3.92375	8.7181e-05	0.0317939
RAPGEFL1	67.7988	-2.32262	0.593531	-3.91322	9.10734e-05	0.0323657
CPE	46.8778	-2.64666	0.677076	-3.90896	9.26932e-05	0.0323657
AGT	2265.79	1.18792	0.304433	3.90208	9.53683e-05	0.032379
PRAP1	1768.89	-4.51509	1.15808	-3.89878	9.66774e-05	0.032379
SAA3	243.123	1.53085	0.395087	3.87471	0.000106751	0.0350379
LDHA	901.624	1.15094	0.297436	3.86956	0.000109034	0.0350854
DDIT4	839.212	-1.53528	0.400399	-3.83437	0.000125889	0.03973
CLCF1	110.81	-1.78789	0.467368	-3.82544	0.00013054	0.0404205
LOC112442215	96.2408	-1.84412	0.483273	-3.8159	0.000135685	0.0412357
DNAJB9	1069.07	1.43871	0.37857	3.80039	0.00014447	0.0421214
SSC4D	165.612	-1.63099	0.42923	-3.7998	0.000144813	0.0421214
BREH1	3292.36	1.56345	0.411729	3.79727	0.000146299	0.0421214
CD70	40.5621	-2.88187	0.762674	-3.77864	0.000157688	0.0446175
BICDL1	156.919	-1.99419	0.529494	-3.76622	0.000165741	0.0455853
LOC509911	138.555	-2.49592	0.663512	-3.76168	0.000168774	0.0455853
LOC616364	138.212	-2.0315	0.540194	-3.7607	0.000169441	0.0455853
INHBE	326.773	1.47202	0.39438	3.7325	0.00018959	0.0501831
ND1	156220	-0.94954	0.255394	-3.71795	0.000200847	0.0519564
CPXM2	41.7901	-3.16172	0.850903	-3.71573	0.000202621	0.0519564
SDC1	884.792	1.16662	0.314729	3.70674	0.000209941	0.0520469
EML6	1131.77	-1.44626	0.390295	-3.70556	0.000210925	0.0520469
NDRG2	7069.71	1.04072	0.280995	3.70369	0.000212488	0.0520469
APOA5	8473.51	1.31678	0.356484	3.6938	0.00022093	0.0532734
PHGDH	2131.48	1.23739	0.335309	3.6903	0.000223988	0.0532734
UGT2B10	637.041	1.49646	0.407407	3.67313	0.000239598	0.0561721
ATP8B3	2647.18	-1.5103	0.412748	-3.65914	0.000253065	0.058003
CYTB	156659	-0.923941	0.252601	-3.65771	0.000254476	0.058003
MGAM	1293.53	-1.06661	0.292514	-3.64635	0.000265988	0.0597963
HSDL2	1666.37	1.04839	0.289708	3.61878	0.000295994	0.0656426
NUDT5	1272.94	-1.04248	0.289105	-3.60588	0.000311097	0.0672613
ACSL1	3553.92	1.01928	0.282699	3.60555	0.00031149	0.0672613
RCL1	4750.39	-1.10819	0.308915	-3.58735	0.000334052	0.0711965
ND2	56938.7	-0.885743	0.248053	-3.57078	0.000355917	0.0748839
ZCCHC24	1459.24	-0.957918	0.268949	-3.56172	0.000368439	0.0765373
SELENBP1	2565.22	1.09653	0.308307	3.55663	0.000375648	0.0770594
FAM19A5	104.849	-1.451	0.409762	-3.54107	0.00039851	0.08074
GPR84	10.863	-5.92734	1.67581	-3.53699	0.000404711	0.0809966
SLC17A5	435.051	1.1593	0.32816	3.53274	0.000411273	0.081318
LOC107132464	56.7353	2.81297	0.803004	3.50306	0.000459941	0.0890051
LOC112449297	399.757	-1.27658	0.364482	-3.50245	0.000460997	0.0890051
TVP23A	323.442	-1.38146	0.395809	-3.49023	0.000482614	0.092095
HK3	156.858	-1.37659	0.395672	-3.47913	0.000503036	0.0941965
ATP11A	1071.16	-1.16015	0.333564	-3.47803	0.000505106	0.0941965
CD14	3468.64	1.23404	0.355743	3.4689	0.0005226	0.0963639
TUBA1C	520.126	1.18898	0.343419	3.46219	0.000535806	0.0977013
RPSA	9826.98	0.848204	0.245559	3.45417	0.000551988	0.0995459
GLDC	2040.37	-1.2254	0.355908	-3.44301	0.000575269	0.102617
SORT1	1088.03	0.976537	0.285411	3.42151	0.000622747	0.109891
LYZ	482.345	-1.18407	0.347322	-3.40913	0.000651711	0.113003
SLC35F5	1165.06	1.02799	0.30163	3.40811	0.000654154	0.113003
ASPH	455.569	1.13799	0.335987	3.38701	0.000706592	0.12079
FZD8	180.274	1.26719	0.376465	3.36603	0.000762583	0.129018
LOC101902283	283.249	-1.71939	0.511713	-3.36006	0.000779245	0.130492
LRRC56	12.3825	-5.25225	1.57058	-3.34414	0.000825375	0.136663
LOC511161	1745.4	1.14009	0.341372	3.33974	0.000838564	0.136663
PIWIL2	6.03232	-6.05365	1.81371	-3.33772	0.000844691	0.136663
RTCB	208.266	1.21222	0.363357	3.33617	0.00084941	0.136663
LOC112442696	43.8905	-1.94974	0.584999	-3.3329	0.000859455	0.136854
LOC112441662	53.5618	-2.26255	0.679366	-3.33038	0.000867273	0.136854
TMED7	1066.85	1.0528	0.318858	3.30179	0.000960714	0.150155
LOC101902226	1682.35	0.968738	0.293872	3.29646	0.000979124	0.151589
PIGB	113.637	1.44107	0.438963	3.28289	0.0010275	0.157178
ASPG	912.489	-1.54137	0.470348	-3.27709	0.00104885	0.157178
LOC101905527	11.4895	-6.00538	1.8339	-3.27464	0.00105795	0.157178
BBS7	70.4089	-1.75498	0.535951	-3.27451	0.00105845	0.157178
ND5	24165.2	-0.940237	0.287247	-3.27327	0.00106311	0.157178
DEFB10	5.94026	6.04765	1.85111	3.26703	0.00108681	0.159247
GALR3	91.0535	-1.9514	0.599002	-3.25776	0.00112297	0.159552
LCAT	1785.59	0.913068	0.280298	3.25749	0.001124	0.159552
SMAD1	521.785	1.02975	0.316118	3.25749	0.00112403	0.159552
HJV	787.057	-1.18013	0.362387	-3.25654	0.00112778	0.159552
GPNMB	1545.17	-1.51908	0.468038	-3.24564	0.00117186	0.164371
VDAC1	1867.76	1.13033	0.348566	3.2428	0.00118361	0.164613
LOC107133182	5.96506	-6.0418	1.87061	-3.22985	0.00123854	0.170049
SERPINF2	13295.8	1.09778	0.340363	3.22532	0.00125832	0.170049
VWCE	1475.22	-1.14477	0.355023	-3.22449	0.00126198	0.170049
HOMER2	577.575	1.35526	0.420367	3.224	0.00126415	0.170049
NT5C	664.082	-1.51546	0.470823	-3.21874	0.00128754	0.170456
KCNH3	401.967	-1.55194	0.48217	-3.21865	0.00128795	0.170456
TNIP3	14.8753	-3.42187	1.06608	-3.20975	0.0013285	0.174416
ASL	12323.8	-0.779046	0.242989	-3.2061	0.00134549	0.175245
APIP	225.026	1.08189	0.337789	3.20285	0.00136074	0.175835
LOC107132967	1362.29	1.09365	0.342744	3.19088	0.00141841	0.180178
SGSM2	272.157	-1.56875	0.491747	-3.19015	0.00142199	0.180178
DSB	6.00052	6.0595	1.90008	3.18908	0.00142728	0.180178
PKD1L2	11.5449	-4.50038	1.41449	-3.18164	0.00146444	0.183458
MPC1	2776.93	1.00726	0.317434	3.17314	0.00150798	0.18679
LOC100296900	98.9647	1.99423	0.628694	3.17202	0.00151381	0.18679
ACSM5	1172.21	-0.961117	0.303404	-3.16778	0.00153608	0.188124
ALAS1	3727.45	-1.04396	0.330114	-3.16244	0.00156452	0.190188
BMPER	173.58	1.4995	0.474885	3.15761	0.00159066	0.191276
NGEF	2307.38	-1.23774	0.392125	-3.15649	0.00159679	0.191276
LGALS2	78.0795	-1.92188	0.609333	-3.15407	0.00161009	0.191472
NOTUM	950.483	-0.9341	0.296637	-3.14896	0.00163851	0.19345
THRSP	463.561	-2.75382	0.877282	-3.13904	0.00169502	0.198491
SLCO4C1	741.053	0.985176	0.314025	3.13725	0.0017054	0.198491
LOC104976281	150.469	-1.15796	0.369742	-3.1318	0.00173739	0.200148
ESPNL	1156.71	-1.23469	0.394484	-3.12987	0.00174882	0.200148
SCCPDH	1207.71	1.07476	0.343838	3.12579	0.0017733	0.200148
TECTA	15.9723	-3.26267	1.04412	-3.12481	0.00177923	0.200148
MMP19	607.399	-0.963146	0.308248	-3.12458	0.00178061	0.200148
ACMSD	936.453	-1.06675	0.342261	-3.11676	0.0018285	0.204132
NCAPD3	287.228	-1.09622	0.352114	-3.11326	0.00185035	0.204401
NCF4	75.5455	-1.817	0.584356	-3.10941	0.00187464	0.204401
LOC100847415	26.0096	3.08365	0.991816	3.1091	0.0018766	0.204401
LDLR	725.182	-0.94315	0.303415	-3.10845	0.00188072	0.204401
PRR16	90.7244	1.70889	0.551839	3.09672	0.00195674	0.211263
AKR1C4	16184.2	1.04119	0.336775	3.09163	0.00199059	0.211437
CISD2	333.385	0.996238	0.322357	3.09049	0.0019983	0.211437
FAM84A	171.79	1.15935	0.375152	3.09034	0.00199927	0.211437
DHRS1	1243.57	0.887161	0.287221	3.08877	0.00200988	0.211437
DLGAP4	423.737	-1.14481	0.371368	-3.08269	0.00205142	0.213081
LOC112447845	159.495	-1.38829	0.450353	-3.08268	0.00205148	0.213081
APOC2	4133.55	1.17479	0.381728	3.07757	0.00208698	0.215405
RAB5IF	673.48	1.31768	0.428869	3.07245	0.00212311	0.217765
PRDX5	2350.75	1.02399	0.333671	3.06886	0.00214876	0.218366
LOC104973398	17.8038	-3.20928	1.04616	-3.06768	0.0021573	0.218366
TMED2	3432.77	0.904666	0.295057	3.06607	0.00216889	0.218366
PATL2	5.50325	-5.92384	1.9342	-3.06269	0.0021936	0.219507
GSDMB	853.47	-1.09081	0.357522	-3.05103	0.00228061	0.224462
FXYD7	206.646	-1.7999	0.590242	-3.04943	0.00229276	0.224462
LOC112448352	5.23166	-5.85266	1.92022	-3.04791	0.0023044	0.224462
MXRA5	5.23166	-5.85266	1.92022	-3.04791	0.0023044	0.224462
PER3	272.753	-1.18862	0.390097	-3.04698	0.0023115	0.224462
ATP6	195481	-0.726989	0.239016	-3.04159	0.00235335	0.227181
CYP4F2	900.534	1.16844	0.384634	3.03779	0.0023832	0.228063
ITGB4	109.126	-1.59906	0.526815	-3.03533	0.00240276	0.228063
ATP2C2	273.879	-1.23202	0.405918	-3.03515	0.00240417	0.228063
SLC39A7	690.549	1.07978	0.356381	3.02985	0.00244675	0.230768
DAB1	660.914	1.10204	0.364118	3.0266	0.00247322	0.231931
DHRS13	177.626	1.29326	0.428247	3.0199	0.00252858	0.235775
USH1C	14.1362	-4.09697	1.35765	-3.0177	0.00254704	0.236155
AHDC1	101.113	-1.48182	0.49163	-3.01409	0.00257749	0.237636
CHID1	1882.73	0.824605	0.273927	3.01031	0.00260978	0.238846
LSM4	599.979	1.12439	0.373655	3.00916	0.00261972	0.238846
ATP8	662.076	-0.983858	0.328146	-2.99823	0.00271549	0.244538
MTMR11	96.9728	-1.33909	0.446627	-2.99822	0.00271563	0.244538
ULK1	3070.83	-1.02321	0.342078	-2.99115	0.00277927	0.244538
LOC101903832	20.4136	-2.79215	0.933483	-2.99111	0.00277966	0.244538
LOC101903649	353.738	-1.09621	0.366525	-2.99082	0.00278228	0.244538
LOC112447358	140.969	-1.83766	0.614443	-2.99077	0.00278278	0.244538
LOC101908208	37.5945	1.85012	0.618694	2.99036	0.00278646	0.244538
LRRD1	22.7999	3.22282	1.08028	2.98332	0.00285141	0.247928
ND4L	5259.41	-0.830477	0.278475	-2.98223	0.00286157	0.247928
RYR1	183.405	-1.36374	0.457435	-2.98129	0.00287041	0.247928
FAM19A4	109.072	-1.52017	0.512152	-2.96819	0.00299559	0.257386
CDH1	63.3674	1.55528	0.525839	2.9577	0.0030994	0.262172
UGT2A1	1149.55	1.10468	0.373563	2.95715	0.00310496	0.262172
CCNA2	31.3868	-1.89299	0.640483	-2.95557	0.00312092	0.262172
SLAMF7	260.63	-0.958677	0.324461	-2.95468	0.00312997	0.262172
INHBA	66.5716	1.77313	0.600134	2.95456	0.00313118	0.262172
MAB21L3	249.546	-1.64197	0.556992	-2.94792	0.00319916	0.266154
LOC112442386	8.60885	-4.07707	1.38556	-2.94254	0.00325529	0.266154
SIX4	8.98613	-4.70235	1.59877	-2.94122	0.00326921	0.266154
MIIP	835.742	-1.13637	0.386449	-2.94054	0.0032764	0.266154
SAFB2	1689.63	-1.07789	0.36687	-2.93806	0.00330269	0.266154
GARNL3	21.8311	-2.45556	0.836093	-2.93695	0.00331458	0.266154
MIA	105.971	-1.48482	0.506175	-2.93341	0.00335265	0.266154
ZNF696	356.283	-1.37843	0.470083	-2.93232	0.00336437	0.266154
ALDH9A1	6953.23	0.910281	0.310461	2.93203	0.00336753	0.266154
LOC112443159	29.2398	-2.12784	0.726421	-2.92922	0.00339819	0.266154
BUB1	20.077	-2.5337	0.865193	-2.92848	0.00340628	0.266154
DHRS4	13688.6	0.832657	0.284338	2.9284	0.0034071	0.266154
SHMT2	1121.51	0.915125	0.312644	2.92705	0.00342192	0.266154
TMEM45B	1138.59	1.11615	0.381358	2.92678	0.00342492	0.266154
FNDC10	148.599	-1.08041	0.369284	-2.92568	0.00343699	0.266154
HSPA1A	2837.85	1.0686	0.365344	2.92492	0.00344548	0.266154
LOC781977	836.419	1.09522	0.374727	2.92272	0.00346986	0.266154
NADK2	2142.11	0.978507	0.334801	2.92265	0.00347066	0.266154
HOXD3	22.2998	2.2524	0.772432	2.91598	0.0035457	0.270644
ENDOG	1042.4	1.05925	0.363701	2.91243	0.00358631	0.272477
CLU	19164.4	1.06931	0.367457	2.91001	0.00361411	0.273128
DEPDC5	362.219	-0.907351	0.312077	-2.90746	0.00364373	0.273128
TMEM120B	230.144	-1.08135	0.371933	-2.90737	0.00364481	0.273128
RBMS2	1458.06	-1.10009	0.379436	-2.89927	0.00374027	0.279007
MRPS18B	701.679	1.05781	0.365084	2.89743	0.00376238	0.279387
ZBP1	987.25	-0.963831	0.333055	-2.89391	0.00380476	0.281261
RARRES1	718.4	1.42111	0.492052	2.88812	0.00387548	0.28368
PON1	15769.7	1.04087	0.36048	2.88746	0.00388363	0.28368
PLPPR2	485.733	-1.08781	0.376864	-2.88648	0.0038958	0.28368
CYP26A1	340.84	1.34188	0.465375	2.88344	0.00393352	0.28368
RXRG	80.2925	1.9334	0.670635	2.88294	0.00393986	0.28368
LOC112448511	380.694	-1.23929	0.429888	-2.88283	0.0039412	0.28368
LOC513508	469.431	-1.12494	0.390812	-2.87847	0.00399612	0.284288
HIST1H1D	224.006	-1.14652	0.39849	-2.87717	0.0040126	0.284288
BTNL9	28.2121	2.41422	0.839182	2.87687	0.00401636	0.284288
RUSC1	721.368	-0.945672	0.328738	-2.87667	0.00401894	0.284288
APMAP	1576.61	0.982755	0.342508	2.86929	0.00411393	0.288562
ACADM	4778.47	0.875885	0.305267	2.86925	0.00411452	0.288562
TSPAN3	2196.81	0.930933	0.324687	2.86717	0.00414155	0.289221
GAREM1	438.305	0.904192	0.315572	2.86524	0.00416688	0.289503
TNS2	2601.16	-1.05639	0.368829	-2.86418	0.00418087	0.289503
FBP1	6112.38	1.15085	0.402132	2.86186	0.00421156	0.290403
LOC112442382	9.96142	-3.90047	1.36574	-2.85594	0.00429096	0.294185
ZKSCAN5	1418.98	-0.960011	0.336331	-2.85437	0.00431228	0.294185
BIRC3	615.274	-0.816312	0.286139	-2.85286	0.00433283	0.294185
SLC26A6	346.155	-1.27224	0.446013	-2.85247	0.00433811	0.294185
FOXS1	153.043	-1.15153	0.404443	-2.8472	0.00441062	0.297871
MCOLN3	4.53462	-5.64296	1.98338	-2.84512	0.00443941	0.298587
GSTA5	47.4611	-1.59522	0.561554	-2.84072	0.00450121	0.301508
SREBF1	1637.64	-1.06413	0.375023	-2.83751	0.00454666	0.301717
LOC100298356	246.462	-1.33869	0.471926	-2.83665	0.00455898	0.301717
BOSTAUV1R414	6.95992	-5.27384	1.86004	-2.83533	0.0045778	0.301717
SMIM14	6019.05	1.01149	0.356744	2.83533	0.00457788	0.301717
NPW	4.68221	-5.69407	2.01097	-2.83151	0.00463295	0.302277
GSTT4	687.319	-1.36795	0.483174	-2.83117	0.00463775	0.302277
CYP4A11	6104.8	0.991723	0.350514	2.82934	0.00466443	0.302277
C1QTNF12	2071.81	0.786725	0.27815	2.82842	0.00467789	0.302277
HSD17B11	18218	1.1138	0.393794	2.82838	0.00467847	0.302277
FXYD5	425.719	-1.03428	0.366072	-2.82534	0.00472304	0.30396
SPTLC1	687.872	0.888691	0.314755	2.82344	0.00475113	0.304573
DGAT2	594.929	1.12486	0.398658	2.82162	0.00477823	0.305119
RAP1GAP	184.947	1.15126	0.408461	2.81854	0.00482426	0.306864
RASGEF1A	90.2176	-1.43505	0.509736	-2.81528	0.00487351	0.3088
LOC100847120	67.8863	-1.81774	0.645963	-2.814	0.00489291	0.308837
LOC112442625	93.1076	-1.4883	0.529646	-2.81	0.00495416	0.310331
DNAJA1	921.379	1.07172	0.381415	2.80986	0.00495628	0.310331
KBTBD11	289.276	-1.09847	0.391376	-2.80669	0.00500534	0.310331
SLC19A3	242.228	-1.09829	0.391324	-2.8066	0.00500671	0.310331
S100A1	237.149	-0.938779	0.334524	-2.80632	0.00501113	0.310331
BORA	498.092	-1.07858	0.385032	-2.80128	0.00509009	0.314036
LOC100848940	75.639	-1.57958	0.564818	-2.79662	0.00516409	0.317408
LOC107131798	240.663	-1.09594	0.392217	-2.79422	0.00520255	0.318579
LOC100335780	7759.55	-0.99394	0.35599	-2.79204	0.00523765	0.319065
LOC112447424	8.81753	-4.1213	1.47746	-2.78945	0.00527975	0.319065
RASSF5	328.098	-0.918233	0.329227	-2.78906	0.00528617	0.319065
INHBC	41.8534	1.66436	0.596869	2.78849	0.00529547	0.319065
ARVCF	741.529	-1.0795	0.38723	-2.78774	0.0053077	0.319065
LOC112443005	37.9253	1.789	0.643782	2.77888	0.00545459	0.325392
PDIA4	2328.9	0.966077	0.347772	2.7779	0.00547108	0.325392
PUS1	620.38	-0.846897	0.304878	-2.77782	0.00547244	0.325392
ND4	118643	-0.680263	0.245225	-2.77403	0.00553664	0.328021
WNT2	184.38	-1.12051	0.405478	-2.76342	0.00571987	0.337657
SHH	15.1041	-2.88019	1.04433	-2.75794	0.00581677	0.340917
ATP13A2	226.295	-1.05277	0.381862	-2.75693	0.00583464	0.340917
CRTAC1	4.27355	-5.55358	2.01524	-2.75579	0.00585498	0.340917
RPS14	11252	0.825132	0.299437	2.75562	0.00585819	0.340917
LOC112445540	5.76806	-4.98328	1.80942	-2.75408	0.00588573	0.34131
LOC101909455	9.94872	-4.8995	1.78128	-2.75055	0.00594957	0.343716
TRPV2	147.894	-1.14521	0.416575	-2.74911	0.00597575	0.343716
LOC101902944	11.4351	-4.55482	1.65731	-2.74833	0.00599005	0.343716
GLTPD2	600.469	0.870764	0.317155	2.74555	0.00604099	0.343734
SLCO4A1	93.1093	-1.80926	0.659145	-2.74486	0.00605376	0.343734
LOC101904605	10.0552	-3.22149	1.17371	-2.74472	0.00605622	0.343734
NDFIP2	521.931	0.871748	0.317812	2.74297	0.00608871	0.343734
AXIN2	136.748	-1.08984	0.397421	-2.74228	0.00610146	0.343734
NIPSNAP2	948.628	-0.770427	0.281088	-2.74087	0.00612767	0.343734
ADAP2	89.156	-1.38827	0.5066	-2.74037	0.00613699	0.343734
GRB14	1357.06	-0.775479	0.283439	-2.73596	0.00621979	0.347187
SLC33A1	643.195	0.832901	0.304706	2.73345	0.00626739	0.348658
NEDD4L	1186.21	-0.917818	0.336115	-2.73067	0.00632061	0.350431
VWA5A	227.616	0.927969	0.340122	2.72834	0.00636541	0.350961
ENOSF1	1187.39	0.789853	0.289541	2.72795	0.00637294	0.350961
LOC112441481	5522.89	-0.963885	0.353666	-2.72541	0.00642217	0.352489
MTHFR	2192.82	-0.921326	0.338491	-2.72186	0.00649161	0.355113
LOC112448165	10.3763	-3.26169	1.20022	-2.71757	0.00657634	0.358553
ID1	1259.6	1.2338	0.454587	2.71412	0.00664528	0.360053
COPB1	854.848	0.86041	0.317075	2.71359	0.00665589	0.360053
ALDH6A1	5907.7	0.825288	0.304209	2.7129	0.00666969	0.360053
TMEM131L	489.01	-1.0402	0.384097	-2.70816	0.00676566	0.362518
LOC104971307	55.0104	-1.79468	0.662779	-2.70782	0.00677274	0.362518
LOC527068	139.965	-1.01201	0.373848	-2.70702	0.00678907	0.362518
LOC101902468	40.8816	-1.88136	0.695417	-2.70537	0.00682273	0.362518
C2H2orf72	2750.94	0.941683	0.348181	2.70458	0.00683917	0.362518
LOC101903182	24.4151	-2.79628	1.03407	-2.70415	0.00684789	0.362518
IDO1	317.921	-0.896229	0.331855	-2.70067	0.00692003	0.362549
CMPK1	1014.46	0.879605	0.325783	2.69997	0.00693451	0.362549
FCMR	128.705	-1.08573	0.402179	-2.69962	0.00694181	0.362549
ADRB2	128.583	-1.28774	0.477467	-2.69703	0.0069962	0.362549
TMED10	3601.51	0.782089	0.290331	2.69378	0.0070646	0.362549
CES2	4087.44	0.875849	0.325257	2.6928	0.00708558	0.362549
KLHL25	462.191	0.910701	0.33827	2.69223	0.00709766	0.362549
YIPF2	142.207	1.02497	0.380765	2.69186	0.00710543	0.362549
CTLA4	4.19725	-5.52888	2.05432	-2.69135	0.00711639	0.362549
LOC112445187	12.8476	-2.9703	1.10412	-2.69019	0.00714112	0.362549
UBASH3B	109.688	-1.04228	0.387752	-2.68802	0.00718772	0.362549
CITED4	384.659	0.994066	0.369814	2.68801	0.00718787	0.362549
SHMT1	14141.7	0.822725	0.306103	2.68774	0.00719379	0.362549
ADH5	2121.8	0.815935	0.303591	2.68761	0.00719649	0.362549
XRCC3	524.155	-1.05083	0.391037	-2.6873	0.00720328	0.362549
LMOD2	7.61943	5.41404	2.01586	2.68572	0.00723743	0.362549
GJB1	3481.23	0.90795	0.338164	2.68494	0.00725432	0.362549
AADAC	715.873	1.0827	0.403302	2.68458	0.00726201	0.362549
LOC101907661	195.075	1.21376	0.452261	2.68377	0.00727978	0.362549
CHEK1	353.636	0.996552	0.371393	2.68328	0.0072903	0.362549
IQANK1	533.718	-0.917328	0.342532	-2.67808	0.00740451	0.365442
CCDC158	124.927	-1.00812	0.376452	-2.67796	0.00740732	0.365442
COX3	215773	-0.84353	0.315033	-2.6776	0.00741527	0.365442
TNFRSF10D	787.298	-0.933083	0.348767	-2.67538	0.00746453	0.366768
TRO	39.147	-1.63768	0.612406	-2.67418	0.00749114	0.366977
PRSS53	978.169	-0.973007	0.364048	-2.67275	0.0075233	0.367455
LOC104974401	6.8995	-4.38012	1.64297	-2.66597	0.00767657	0.371945
ARHGEF5	876.022	0.902597	0.338654	2.66525	0.00769313	0.371945
LOC507550	8289.03	-0.762886	0.286251	-2.66509	0.00769674	0.371945
RN18S1	51733.4	0.799436	0.300011	2.66469	0.00770588	0.371945
PSMC4	997.726	0.847715	0.318332	2.66299	0.0077449	0.372732
ACOX3	1038.57	-0.762351	0.286469	-2.6612	0.00778637	0.373632
COMT	9482.5	0.923041	0.347009	2.65999	0.0078142	0.373874
POGK	754.385	-1.06588	0.400856	-2.659	0.00783728	0.373889
USP28	622.374	-0.898767	0.338542	-2.65481	0.00793527	0.377466
LOC112448520	7.43352	4.39276	1.65632	2.65212	0.00799869	0.379383
ND6	23481.3	-0.793759	0.299549	-2.64985	0.00805287	0.380852
TMED9	1824.93	0.82793	0.312732	2.64741	0.00811108	0.382248
LOC112447101	19.1053	-2.71753	1.02685	-2.64647	0.00813363	0.382248
EPHX2	7357.32	0.692218	0.26166	2.64549	0.00815731	0.382248
BEGAIN	94.8653	-1.66116	0.628103	-2.64473	0.00817555	0.382248
NDUFAF2	23.1638	1.90281	0.720107	2.6424	0.00823218	0.382578
MTG1	755.439	-0.883513	0.334472	-2.64152	0.00825353	0.382578
ZAR1L	870.073	-0.886249	0.33571	-2.63993	0.0082924	0.382578
CHRD	3481.99	-1.13992	0.432326	-2.63671	0.00837149	0.382578
KCNT2	34.9263	1.67026	0.633565	2.63628	0.00838197	0.382578
CENPA	22.3324	-2.41485	0.916213	-2.63569	0.00839666	0.382578
PPP1R3D	105.55	1.11732	0.424097	2.6346	0.00842369	0.382578
CRY2	320.982	-1.13038	0.429129	-2.63413	0.00843525	0.382578
SLC26A3	7.1195	-4.43416	1.68436	-2.63255	0.00847473	0.382578
LOC101902124	82.8571	-1.31102	0.498046	-2.63234	0.00848	0.382578
FBXL21	575.217	0.860567	0.326984	2.63183	0.0084927	0.382578
TSPAN13	334.032	0.924799	0.351434	2.6315	0.00850079	0.382578
AZGP1	4029.24	0.855564	0.32518	2.63105	0.00851221	0.382578
LOC101904550	66.3487	-2.10383	0.799844	-2.6303	0.00853099	0.382578
CMAS	953.546	0.735721	0.279716	2.63025	0.00853231	0.382578
MAP2	917.28	-1.1947	0.454511	-2.62853	0.00857539	0.382844
SDHC	1716.73	0.955996	0.363752	2.62816	0.00858489	0.382844
ISM1	30.6215	1.82206	0.693594	2.62698	0.0086147	0.383083
FAM111B	169.928	-1.1035	0.420205	-2.6261	0.00863693	0.383083
TMEM254	3285.06	1.13168	0.431111	2.62503	0.00866414	0.383254
PRDX4	749.767	1.09963	0.419145	2.62351	0.00870294	0.383935
LOC112444893	318.437	-1.27985	0.488801	-2.61835	0.00883568	0.387925
SH3D21	470.904	-1.04036	0.397364	-2.61816	0.00884065	0.387925
SRPRA	2304.87	0.653961	0.250167	2.6141	0.00894624	0.391023
SH3BP2	582.221	-0.851629	0.325843	-2.61362	0.00895892	0.391023
SPOCK1	184.519	1.1485	0.439772	2.61157	0.0090128	0.392332
TNFRSF4	190.453	-1.24957	0.478928	-2.6091	0.00907813	0.393137
FIBIN	150.684	-1.29784	0.497719	-2.60758	0.00911852	0.393137
MYO9B	560.911	-0.855345	0.328048	-2.60738	0.00912376	0.393137
TMEM52	10.2517	-3.28685	1.26065	-2.60726	0.00912712	0.393137
ABCG8	582.933	-0.991236	0.380413	-2.60569	0.00916902	0.393908
PLEKHH1	89.7276	-1.43141	0.549712	-2.60392	0.00921642	0.394021
LOC104976804	70586.8	-0.85595	0.328731	-2.6038	0.00921967	0.394021
MN1	40.8537	-2.09233	0.804293	-2.60145	0.00928307	0.394601
DOHH	175.193	1.01892	0.391716	2.60116	0.00929096	0.394601
LOC101905802	4.79376	-5.72678	2.20208	-2.60063	0.00930537	0.394601
ROGDI	502.235	-0.828671	0.318972	-2.59795	0.00937834	0.39667
C16H1orf167	87.7165	-1.13779	0.438929	-2.5922	0.00953649	0.40177
HHIPL1	379.768	0.94049	0.362873	2.59179	0.00954788	0.40177
LRRC71	13.7962	-3.13518	1.21126	-2.58835	0.00964372	0.403935
SDF2L1	680.298	0.938869	0.362767	2.58808	0.00965123	0.403935
SELENOP	40104.6	1.04261	0.402971	2.5873	0.00967317	0.403935
SNRPB	624.072	0.798405	0.30879	2.58559	0.0097213	0.404137
GPR137C	45.3074	-1.87054	0.723547	-2.58524	0.00973108	0.404137
HADHA	3200.64	0.821549	0.317925	2.58409	0.0097635	0.404137
EEF1D	5997.35	0.724927	0.280679	2.58276	0.00980137	0.404137
CATSPERG	203.244	-0.990866	0.383676	-2.58256	0.009807	0.404137
SDC4	4235.77	0.856076	0.331676	2.58106	0.00984976	0.404137
RABGGTB	669.848	0.799435	0.30978	2.58066	0.00986121	0.404137
SMARCA1	727.171	0.7824	0.303235	2.58018	0.00987501	0.404137
C8H9orf135	5.04016	-4.78447	1.85592	-2.57795	0.00993887	0.405495
SLC27A4	1267.79	0.753377	0.292313	2.5773	0.00995763	0.405495
LOC112441499	166.606	-1.16624	0.453185	-2.57343	0.0100695	0.409036
RTN4	2565.54	0.856427	0.333171	2.57053	0.0101543	0.410542
TP53BP2	896.932	-1.1034	0.429318	-2.57013	0.0101661	0.410542
CKAP2	47.83	-1.39258	0.541951	-2.56956	0.0101827	0.410542
PI4KA	971.862	-0.712455	0.277355	-2.56875	0.0102066	0.410542
MAGI3	441.193	0.896105	0.349249	2.5658	0.0102937	0.412217
VAT1	1274.82	0.744514	0.290209	2.56544	0.0103044	0.412217
ABCC5	4612.6	-0.742519	0.289504	-2.5648	0.0103236	0.412217
MTSS1	4954.5	-0.784399	0.305982	-2.56355	0.0103608	0.412699
APOA1	15332.6	1.1129	0.434422	2.5618	0.0104131	0.413775
SNRNP48	476.814	-0.941937	0.368061	-2.55919	0.0104917	0.415892
CCDC120	506.716	-1.02186	0.399494	-2.55788	0.0105312	0.416337
IMMP1L	798.542	-0.708036	0.276886	-2.55714	0.0105537	0.416337
MT1E	2232.74	3.17645	1.24337	2.55472	0.0106272	0.418021
MICAL3	226.575	-0.868768	0.340259	-2.55325	0.0106722	0.418021
SRD5A1	596.852	0.895528	0.350743	2.55323	0.0106728	0.418021
MKL1	343.928	-0.959942	0.376674	-2.54846	0.0108198	0.42233
ALDH1L2	287.901	0.88194	0.34613	2.548	0.0108343	0.42233
CCDC9B	333.338	-1.07468	0.421925	-2.54709	0.0108627	0.422435
UBE2QL1	4.69498	-5.68512	2.23341	-2.54548	0.0109126	0.423373
EIF5A	1397.95	0.817596	0.321373	2.54407	0.0109569	0.424088
LOC112443632	19.9162	-2.56103	1.00945	-2.53704	0.0111793	0.429832
DUSP16	1546.6	0.669796	0.264012	2.53699	0.011181	0.429832
AAMP	1140.27	0.791135	0.311913	2.53639	0.0112	0.429832
NXF1	602.289	-0.804583	0.317254	-2.53608	0.01121	0.429832
RHBDF1	262.352	-0.922713	0.364511	-2.53137	0.0113617	0.433676
ANXA6	5734.57	0.756144	0.298714	2.53133	0.0113632	0.433676
ASCL1	3018.97	-0.89446	0.353487	-2.53039	0.0113935	0.433824
TUBAL3	39.9509	-1.43067	0.565725	-2.52892	0.0114415	0.434644
TMEM64	126.809	1.00068	0.395856	2.5279	0.0114748	0.434902
SLC25A20	1883.14	0.791644	0.313463	2.52548	0.0115541	0.436108
SDF4	1680.39	0.804488	0.318574	2.52527	0.0115608	0.436108
FHOD1	336.575	-0.908792	0.359995	-2.52445	0.0115878	0.436108
AQP8	6757.96	0.877171	0.347574	2.52369	0.0116129	0.436108
ERMARD	1235.41	-0.769548	0.305373	-2.52003	0.0117346	0.439671
TMEM30B	781.259	0.91529	0.363345	2.51907	0.0117666	0.439868
TM9SF2	1520.84	0.819106	0.325672	2.51512	0.011899	0.443807
NUP188	272.365	-0.917495	0.365215	-2.51221	0.0119979	0.446479
DUSP6	1122.61	1.03258	0.411488	2.50937	0.0120946	0.447863
MBLAC2	177.502	0.940312	0.374798	2.50885	0.0121124	0.447863
FAM193B	633.466	-0.86085	0.343158	-2.50861	0.0121206	0.447863
CLIP2	43.6504	-1.39906	0.557857	-2.50793	0.0121442	0.447863
DMGDH	649.474	0.945243	0.377181	2.50607	0.0122081	0.449209
RPL7A	13880.9	0.733044	0.29285	2.50314	0.0123098	0.451938
LOC112443563	4.8743	-4.74263	1.89582	-2.50162	0.0123627	0.452347
TMEM178A	7.43835	-3.83151	1.53227	-2.50054	0.0124004	0.452347
DEF6	114.165	-1.07819	0.431198	-2.50045	0.0124036	0.452347
PLEKHO1	604.87	-0.748978	0.299656	-2.49946	0.0124383	0.452604
SELENOS	860.325	0.865398	0.34668	2.49624	0.0125516	0.453292
CPQ	185.368	1.06894	0.428407	2.49515	0.0125903	0.453292
GADD45G	773.464	-1.04717	0.419733	-2.49484	0.0126013	0.453292
LOC101904303	4.71778	5.71954	2.2929	2.49446	0.012615	0.453292
PLOD3	625.158	0.734578	0.294507	2.49427	0.0126218	0.453292
FOXN1	5.35161	-4.88038	1.95666	-2.49423	0.0126229	0.453292
CCDC167	884.649	0.875788	0.351354	2.49261	0.0126809	0.45438
LOC112444847	336.848	-1.0085	0.405056	-2.48977	0.0127826	0.455882
FAU	6776.26	0.688	0.276414	2.48903	0.0128094	0.455882
AMH	37.4583	-1.82575	0.733595	-2.48877	0.0128187	0.455882
RFC1	1422.22	-1.0144	0.40766	-2.48834	0.0128339	0.455882
CHKA	2616.31	-2.33149	0.93867	-2.48382	0.0129981	0.45994
LOC112449367	16.8661	-2.58968	1.04269	-2.48365	0.0130042	0.45994
MPPE1	1996	-0.745247	0.300203	-2.48248	0.0130473	0.460471
ABCD4	966.057	-0.761417	0.307061	-2.47969	0.0131496	0.46232
TTC22	14.0386	-3.38263	1.36452	-2.47899	0.0131756	0.46232
SLC2A6	76.5891	-1.42982	0.577109	-2.47756	0.0132285	0.46232
LOC101905450	37.8603	-1.68171	0.678811	-2.47743	0.0132331	0.46232
LOC107131549	43.6974	-1.98885	0.80285	-2.47723	0.0132405	0.46232
HACD3	2383.1	0.815303	0.329402	2.4751	0.0133199	0.464102
KARS	2311.74	0.77648	0.314229	2.47107	0.0134711	0.466015
PYCR1	61.4874	1.50753	0.610085	2.47102	0.0134728	0.466015
MIR3064	240.396	-1.08173	0.43777	-2.471	0.0134737	0.466015
ORMDL3	2080.42	0.83374	0.337463	2.47061	0.0134883	0.466015
ARNTL	242.859	0.867007	0.351698	2.4652	0.0136935	0.47211
HAVCR1	30979.6	0.993785	0.403578	2.46244	0.0137997	0.473135
RUSC2	290.682	-0.877241	0.356752	-2.45897	0.0139338	0.473135
LOC101904498	19.742	2.15655	0.877099	2.45874	0.0139427	0.473135
ABCA4	70.121	-1.52717	0.621198	-2.45842	0.0139549	0.473135
LOC107133155	5429.12	0.948338	0.385919	2.45735	0.0139966	0.473135
LOC112441484	525.495	1.2615	0.513476	2.45679	0.0140186	0.473135
RAB2A	1069.41	0.712514	0.290025	2.45673	0.0140207	0.473135
SBDS	1594.18	0.816825	0.332586	2.45599	0.0140499	0.473135
FGG	111487	1.03223	0.420332	2.45574	0.0140595	0.473135
SKP1	1655.96	0.767778	0.312709	2.45525	0.0140788	0.473135
LOC100847376	25.8751	-1.67262	0.681268	-2.45516	0.0140821	0.473135
RNASE12	38.5103	-1.55115	0.631873	-2.45485	0.0140943	0.473135
GOLGA5	327.659	0.892172	0.363472	2.45458	0.0141048	0.473135
C1S	28615.5	0.688978	0.280848	2.45321	0.0141588	0.473135
COX7B2	15.9944	-3.35391	1.36783	-2.45199	0.0142069	0.473135
RPL10	16676.1	0.701486	0.286113	2.45178	0.0142152	0.473135
EEF1G	7088.81	0.686684	0.280142	2.4512	0.0142381	0.473135
ASMT	16.063	-2.98919	1.21953	-2.4511	0.0142422	0.473135
IQGAP2	4253.32	0.7837	0.320196	2.44757	0.0143825	0.476566
MANF	806.162	0.969743	0.396532	2.44556	0.0144628	0.476566
SLFNL1	8.62608	3.51415	1.4372	2.44514	0.0144797	0.476566
STBD1	2220.5	0.967259	0.395821	2.44368	0.0145383	0.476566
CD52	541.542	-0.69898	0.286139	-2.4428	0.0145739	0.476566
RNASE6	408.393	0.74657	0.3057	2.44217	0.0145993	0.476566
TAF6	424.037	-0.984223	0.403051	-2.44193	0.0146089	0.476566
EIF4H	428.233	0.80761	0.330755	2.44172	0.0146175	0.476566
LOC104973739	4.431	-5.61562	2.30029	-2.44127	0.0146359	0.476566
LOC112443419	4.431	-5.61562	2.30029	-2.44127	0.0146359	0.476566
CD300LF	137.651	-0.9612	0.39396	-2.43984	0.0146936	0.476932
SLC25A37	1290.26	-0.812169	0.333019	-2.43881	0.0147358	0.476932
PDHA1	476.528	0.76295	0.312876	2.4385	0.0147483	0.476932
NT5C3B	493.202	-0.889213	0.364745	-2.4379	0.0147728	0.476932
TEX12	398.899	-1.19006	0.488244	-2.43742	0.0147924	0.476932
CD151	1418.95	-0.74918	0.307588	-2.43566	0.0148645	0.477991
NKG2C	4.75498	4.71197	1.93524	2.43483	0.0148988	0.477991
ITGAX	138.125	-0.912186	0.374692	-2.43449	0.0149126	0.477991
COQ2	775.798	0.767242	0.315448	2.43223	0.015006	0.47852
CHD5	109.758	-1.10973	0.456388	-2.43156	0.015034	0.47852
LOC112447100	24.1988	-2.46477	1.01386	-2.43107	0.0150545	0.47852
ZDHHC8	301.11	-0.944883	0.388841	-2.43	0.0150988	0.47852
ASXL1	1415.36	-0.715585	0.294571	-2.42925	0.0151301	0.47852
POP5	318.436	0.858131	0.353331	2.42869	0.0151536	0.47852
LOC101908535	1330.41	0.880491	0.362554	2.42858	0.0151582	0.47852
LOC508459	1148.28	-1.20582	0.496779	-2.42728	0.0152127	0.47852
LOC104972957	12.5632	-3.10346	1.27874	-2.42697	0.0152255	0.47852
FUT1	19.6094	2.26549	0.933625	2.42655	0.0152432	0.47852
IGFALS	1741.64	0.727861	0.299977	2.42639	0.0152499	0.47852
SLC41A3	36.9508	-1.54114	0.635753	-2.42412	0.0153455	0.479376
CCDC47	572.663	0.798138	0.329312	2.42365	0.0153654	0.479376
ACKR4	114.795	1.25749	0.518945	2.42316	0.015386	0.479376
SLC26A10	266.857	-0.841135	0.347302	-2.42191	0.015439	0.479376
LMF1	990.644	0.784853	0.324089	2.42172	0.0154471	0.479376
MGC152281	1335.7	0.952468	0.393343	2.42147	0.0154578	0.479376
LAMP3	133.602	-0.975789	0.403067	-2.42091	0.0154816	0.479376
NUCB1	1346.77	0.748767	0.3095	2.41928	0.0155512	0.480269
IL12B	4.75725	-4.70249	1.9444	-2.41848	0.0155855	0.480269
SPRYD4	562.26	0.668402	0.276407	2.41818	0.0155983	0.480269
LOC101905630	3019.2	1.98124	0.820024	2.41608	0.0156886	0.48185
LOC112441843	20.8487	-2.27718	0.943327	-2.41398	0.0157791	0.48185
MAGEH1	262.797	0.871321	0.360977	2.41378	0.0157878	0.48185
WDR54	68.0754	-1.44517	0.599094	-2.41225	0.0158544	0.48185
PTGR1	6722.34	0.767469	0.318311	2.41106	0.015906	0.48185
DHRSX	223.412	1.19027	0.493735	2.41075	0.0159199	0.48185
NAT8L	3.69679	-5.35491	2.22206	-2.40989	0.0159574	0.48185
LOC507443	635.249	0.711013	0.295232	2.40832	0.0160262	0.48185
TAF1C	325.366	-0.913446	0.379325	-2.40809	0.0160364	0.48185
RAD52	332.233	-0.774266	0.321583	-2.40767	0.0160545	0.48185
HSPA9	2430.22	0.757991	0.314824	2.40767	0.0160548	0.48185
SPIDR	369.031	1.08853	0.452343	2.40644	0.016109	0.48185
NAALADL2	204.322	0.826565	0.343739	2.40463	0.0161887	0.48185
LOC112444391	27.0156	-1.88922	0.78583	-2.40411	0.016212	0.48185
RRH	4.12453	-5.50926	2.29177	-2.40394	0.0162195	0.48185
ACADL	1848.9	0.780833	0.324816	2.40393	0.01622	0.48185
SDF2	497.03	0.745826	0.310338	2.40327	0.0162491	0.48185
LOC112444897	5.01134	4.78555	1.99278	2.40144	0.0163306	0.48185
ABCB11	7395.16	-0.725442	0.302204	-2.40051	0.0163724	0.48185
LOC107131944	124.584	-1.21625	0.506701	-2.40033	0.0163805	0.48185
KLB	640.362	0.778845	0.324478	2.4003	0.0163814	0.48185
TTLL3	329.345	-0.872157	0.363381	-2.40012	0.0163899	0.48185
PEX10	2239.32	-0.74062	0.308617	-2.3998	0.0164039	0.48185
MED23	539.559	-0.752671	0.313946	-2.39745	0.0165096	0.48185
ACSM3	1626.25	0.815677	0.340315	2.39683	0.0165378	0.48185
CEP295	714.709	-0.887581	0.370452	-2.39594	0.0165778	0.48185
SPRY3	240.851	-0.985065	0.411527	-2.39368	0.0166802	0.48185
LOC112448767	3.59218	5.31925	2.22227	2.39361	0.0166833	0.48185
LOC790255	60.0577	-1.82063	0.760798	-2.39305	0.0167091	0.48185
ERGIC3	1353.71	0.726488	0.303652	2.3925	0.016734	0.48185
CALM2	3140.67	0.618766	0.258651	2.39228	0.0167441	0.48185
LOC104972445	4.78232	-4.71259	1.97012	-2.39203	0.0167556	0.48185
B4GALNT1	416.491	-0.866275	0.36224	-2.39144	0.0167825	0.48185
RGS5	160.93	1.06179	0.44409	2.39094	0.0168053	0.48185
NAT10	280.158	-0.843452	0.352882	-2.39018	0.01684	0.48185
ADAMTS5	34.1002	1.52054	0.636263	2.3898	0.0168573	0.48185
SIPA1L1	154.369	-1.04022	0.435498	-2.38858	0.0169137	0.48185
TOMM40L	344.698	-0.854329	0.357763	-2.38797	0.0169415	0.48185
PEX11A	73.665	1.10948	0.464915	2.38641	0.0170136	0.48185
BTBD9	471.151	0.783025	0.328124	2.38636	0.0170159	0.48185
MAGT1	1574.79	0.703289	0.294908	2.38477	0.0170897	0.48185
NUP210	594.58	-0.759277	0.318407	-2.38461	0.0170974	0.48185
MAD2L1	104.082	0.946614	0.397141	2.38357	0.0171454	0.48185
RAD21L1	4277.25	0.751925	0.315464	2.38355	0.0171466	0.48185
BCAM	1753.14	0.735008	0.308438	2.383	0.0171721	0.48185
HYAL1	227.963	-0.787888	0.330646	-2.38287	0.017178	0.48185
WASF3	825.13	-0.853064	0.358115	-2.38209	0.0172145	0.48185
UGDH	4379.41	0.80825	0.339319	2.38198	0.0172198	0.48185
ZFYVE1	520.643	-0.84734	0.355767	-2.38173	0.0172317	0.48185
EDEM1	752.097	0.73858	0.310193	2.38104	0.017264	0.48185
BMP10	7.00577	-3.70002	1.5545	-2.38019	0.0173035	0.48185
CTNS	341.397	-0.824164	0.346339	-2.37965	0.0173293	0.48185
MBL2	11146.5	0.938936	0.394693	2.3789	0.0173644	0.48185
NR4A3	20.6089	-1.90808	0.802116	-2.37881	0.0173685	0.48185
MKI67	53.2336	-1.40368	0.590196	-2.37832	0.0173916	0.48185
TEKT3	7.03761	3.64802	1.53427	2.3777	0.0174209	0.48185
GNAL	176.942	-0.960803	0.404184	-2.37714	0.0174474	0.48185
PER1	1093.44	-0.9588	0.403417	-2.3767	0.0174685	0.48185
APC	923.679	-0.747553	0.314541	-2.37665	0.0174707	0.48185
LOC101902154	5.8937	-4.14561	1.7445	-2.37639	0.0174831	0.48185
LOC112442739	40.128	-1.64259	0.691576	-2.37514	0.0175421	0.48185
ITPKA	95.1046	1.01126	0.425919	2.3743	0.0175821	0.48185
SLC39A1	832.131	0.793225	0.334093	2.37426	0.017584	0.48185
GPX2	28.0259	2.00198	0.843499	2.37342	0.0176242	0.48185
CCS	1582.25	0.767202	0.323324	2.37286	0.0176511	0.48185
NPR3	532.408	0.653227	0.27531	2.37269	0.0176589	0.48185
BATF	57.0273	-1.37748	0.580606	-2.3725	0.0176683	0.48185
IL12RB1	47.1447	-1.3287	0.56013	-2.37212	0.0176862	0.48185
ORC5	240.449	0.768346	0.323967	2.37168	0.0177074	0.48185
RHBG	939.27	-0.805062	0.339466	-2.37155	0.0177135	0.48185
HMCN2	233.241	-1.04899	0.442402	-2.37112	0.0177343	0.48185
B3GALT4	241.814	0.910029	0.384016	2.36977	0.0177992	0.482714
KANK2	453.662	0.711521	0.300317	2.36923	0.0178249	0.482714
ACAT1	5456.14	0.763427	0.322528	2.36701	0.0179323	0.484432
NOP53	1347.68	0.65438	0.276543	2.36629	0.0179675	0.484432
TMPPE	4.54098	4.63972	1.96092	2.36609	0.0179769	0.484432
YIF1A	1210.94	0.698538	0.295316	2.36539	0.0180112	0.484561
C11H2orf42	104.986	-1.04693	0.442861	-2.36401	0.0180783	0.48557
TMEM63A	1747.3	-0.72857	0.30846	-2.36196	0.0181785	0.486833
EIF3J	945.475	0.765759	0.324227	2.3618	0.0181866	0.486833
TOMM20	1210.54	0.731338	0.309791	2.36075	0.0182382	0.486833
MROH1	1257.42	-0.731905	0.310094	-2.36027	0.0182617	0.486833
GRAMD1B	109.571	-1.07855	0.457298	-2.35853	0.0183475	0.486833
LAMP1	10052.1	0.768944	0.326072	2.3582	0.0183636	0.486833
SIGMAR1	782.416	0.863175	0.366093	2.3578	0.0183835	0.486833
TMBIM6	30188.2	0.872995	0.370319	2.35741	0.0184027	0.486833
CFI	18197.1	0.857731	0.363964	2.35664	0.0184412	0.486833
ECH1	1423.76	0.792487	0.336405	2.35575	0.0184852	0.486833
HADHB	4247.55	0.842721	0.357768	2.3555	0.0184979	0.486833
CEP95	1185.86	-0.833834	0.354043	-2.35518	0.0185138	0.486833
NSA2	509.386	0.77094	0.327462	2.35429	0.0185582	0.486833
CREG1	4437.2	0.877533	0.372739	2.35428	0.0185585	0.486833
NR1D1	128.198	-1.13624	0.482673	-2.35405	0.0185703	0.486833
LOC112441539	544.326	-1.13459	0.482343	-2.35225	0.0186602	0.48841
LAMB3	4669.43	0.710867	0.302355	2.3511	0.0187178	0.488501
TPST1	656.113	0.977772	0.415897	2.351	0.0187232	0.488501
DPYS	15339.8	0.745317	0.31728	2.34909	0.0188196	0.490235
ADGRG3	3.2592	-5.16727	2.20049	-2.34824	0.0188626	0.490577
TMEM177	51.8702	1.19739	0.510256	2.34665	0.018943	0.491888
LOC112443139	87.753	1.14575	0.488544	2.34523	0.0190155	0.492991
ALB	825499	1.03245	0.440657	2.34298	0.0191305	0.494547
FGR	189.77	-0.867577	0.370304	-2.34288	0.0191358	0.494547
CACNA1G	3.32807	-5.19586	2.21829	-2.34228	0.0191662	0.494553
C3H1orf56	3.36902	5.22773	2.23256	2.34158	0.0192023	0.494707
F9	7219.74	0.859495	0.367475	2.33892	0.0193395	0.497461
LOC784417	3284.19	0.779766	0.333522	2.33798	0.0193885	0.497695
FTCD	24324.7	-0.764395	0.327036	-2.33734	0.0194215	0.497695
PSMD10	193.837	0.986546	0.422143	2.33699	0.0194396	0.497695
SLC31A1	3851.39	0.896292	0.383636	2.33631	0.0194753	0.497832
FLRT2	70.0068	-1.47173	0.630376	-2.33468	0.0195603	0.499107
SERPINA5	13363	0.852924	0.365405	2.33419	0.0195859	0.499107
FAM177B	3.42863	5.25192	2.25148	2.33265	0.0196664	0.500268
SORD	2926.68	0.77667	0.333027	2.33216	0.0196925	0.500268
LAPTM4B	3479.94	0.884944	0.379702	2.33063	0.0197729	0.50053
LOC780846	4.15362	5.52893	2.37261	2.33031	0.0197896	0.50053
ITIH1	38949.7	0.833917	0.35787	2.33022	0.0197943	0.50053
HAO1	494.281	0.821606	0.352687	2.32956	0.0198293	0.500645
LOC112442049	6.19326	-3.56464	1.53066	-2.32882	0.0198685	0.500864
GALNT14	46.5896	1.42276	0.611276	2.32753	0.0199369	0.501416
UFM1	460.763	0.694104	0.29825	2.32726	0.0199515	0.501416
DHX8	675.053	-0.760166	0.326911	-2.3253	0.0200559	0.503268
SYPL2	3.20648	5.1604	2.21999	2.32452	0.0200979	NA
LOC101905352	12.3188	2.43547	1.04862	2.32254	0.020204	0.50578
P4HB	20826.6	0.73843	0.317976	2.32228	0.0202177	0.50578
GLS2	1315.54	-0.77908	0.335564	-2.3217	0.0202491	0.505796
EHHADH	7053.78	0.782143	0.337817	2.31528	0.0205974	0.513489
FAM3B	52.7941	-1.38166	0.59698	-2.31442	0.0206446	0.513489
PTGER2	7.13208	-3.29586	1.42412	-2.31431	0.020651	0.513489
S1PR1	462.508	0.682558	0.295024	2.31357	0.0206913	0.513714
MKNK1	649.686	-0.634746	0.274652	-2.31109	0.0208277	0.51632
KCNMA1	616.657	0.655262	0.283763	2.30919	0.0209329	0.518146
BCL2A1	70.1141	-1.09995	0.476679	-2.30754	0.0210248	0.519636
CLK2	861.353	-0.765335	0.331926	-2.30574	0.021125	0.520175
TNF	43.6537	-1.50685	0.653669	-2.30522	0.0211541	0.520175
RPS9	3565.06	0.716959	0.311127	2.30439	0.0212007	0.520175
NCL	1495.64	0.646939	0.280745	2.30437	0.0212021	0.520175
LIN7C	593.378	0.743271	0.322557	2.30431	0.0212051	0.520175
HMOX2	1127.05	0.733536	0.318446	2.30348	0.0212516	0.520537
YES1	414.377	0.76775	0.333448	2.30246	0.0213092	0.52117
MYLK4	60.7549	-1.6383	0.711726	-2.30186	0.0213429	0.521217
CHL1	430.565	-0.808207	0.35124	-2.30101	0.021391	0.521338
PPP2R2B	645.096	0.861158	0.374311	2.30065	0.0214114	0.521338
SOBP	3.81025	5.40669	2.35217	2.2986	0.0215279	0.523399
FGF1	208.399	0.84122	0.366151	2.29747	0.0215921	0.523831
DIAPH3	4.16078	-4.49576	1.95709	-2.29716	0.0216095	0.523831
FMO2	68.9815	1.178	0.513118	2.29577	0.0216892	0.524988
NRBP2	291.893	-0.879254	0.383161	-2.29474	0.0217482	0.525641
EPRS	873.782	0.709008	0.309222	2.29288	0.0218552	0.527449
ELOVL5	3700.04	0.874058	0.381431	2.29152	0.0219331	0.527718
RAI14	238.299	-0.962697	0.420219	-2.29094	0.0219666	0.527718
VHL	41.6968	1.31301	0.573252	2.29047	0.0219944	0.527718
ARF4	1605.56	0.72495	0.316509	2.29046	0.0219949	0.527718
MLF2	3025.65	0.667542	0.2917	2.28846	0.022111	0.528916
LECT2	9697.67	0.858869	0.375327	2.28832	0.0221188	0.528916
CGNL1	1316.47	0.668169	0.2921	2.28747	0.0221684	0.528916
ERLEC1	437.166	0.826167	0.3614	2.28602	0.0222533	0.528916
POLR3K	363.337	0.709422	0.310339	2.28596	0.0222566	0.528916
B3GAT2	14.9961	2.22582	0.973793	2.28572	0.0222704	0.528916
TMEM101	470.192	0.667976	0.292238	2.28572	0.0222705	0.528916
SLC44A3	131.71	0.931754	0.407789	2.28489	0.0223194	0.529311
AEBP1	1618.74	-0.785113	0.343982	-2.28243	0.0224642	0.531978
SLC30A7	372.237	0.735471	0.322425	2.28106	0.0225451	0.532536
NOCT	56.6865	-1.58719	0.695852	-2.28093	0.0225527	0.532536
FASN	1613.39	-2.05259	0.90067	-2.27896	0.0226697	0.534529
TJAP1	303.081	-0.80198	0.352071	-2.27789	0.0227329	0.535003
ATP5MC2	1597.51	0.804825	0.353377	2.27752	0.022755	0.535003
LOC101902809	93.0912	-1.57671	0.692899	-2.27553	0.0228744	0.537042
FBXW12	445.101	-0.939495	0.412978	-2.27493	0.0229102	0.537092
LOC785540	320.186	1.16206	0.510931	2.2744	0.022942	0.537092
NDFIP1	1182.97	0.704175	0.309709	2.27366	0.0229862	0.537361
ACSL5	8206.33	0.744754	0.327638	2.2731	0.02302	0.537385
ULK3	531.874	-0.861459	0.379134	-2.27217	0.023076	0.537585
SEMA4D	468.825	-0.808907	0.356203	-2.27092	0.0231521	0.537585
C10H14orf93	135.704	-0.932718	0.410832	-2.27032	0.0231883	0.537585
CCDC12	126.937	0.980667	0.432007	2.27002	0.0232061	0.537585
LOC107131239	31.2328	-2.24408	0.988615	-2.26993	0.023212	0.537585
UPK3A	9.53129	3.35564	1.47844	2.26971	0.0232251	0.537585
TM4SF4	4738.65	0.733467	0.323299	2.26869	0.023287	0.538258
PPFIA3	119.593	-1.0744	0.473871	-2.26728	0.0233728	0.539159
RPP21	174.712	0.890898	0.393056	2.26659	0.0234153	0.539159
SYT17	3.25356	5.17635	2.2849	2.26547	0.0234841	0.539159
RER1	2111.37	0.685538	0.30263	2.26527	0.0234964	0.539159
HTR2B	12.0631	-2.23828	0.988786	-2.26366	0.0235948	0.539159
CAND2	77.9226	0.974241	0.430472	2.2632	0.0236237	0.539159
AAR2	197.801	0.830248	0.366945	2.26259	0.0236609	0.539159
SLC12A6	841.308	-0.70797	0.312942	-2.2623	0.0236786	0.539159
ANXA2	2562.87	0.916229	0.405074	2.26188	0.0237049	0.539159
TMC4	109.349	-1.06737	0.471969	-2.26153	0.0237265	0.539159
ARHGAP17	640.922	-0.686694	0.303723	-2.26092	0.023764	0.539159
AKR1D1	2532.48	0.63275	0.279867	2.2609	0.0237657	0.539159
PLXNA3	21.2323	-2.55134	1.12872	-2.26039	0.023797	0.539159
ZNF263	225.793	-0.792311	0.350569	-2.26007	0.0238169	0.539159
MCFD2	2130.66	0.78496	0.347343	2.2599	0.0238276	0.539159
ESPN	658.071	0.758617	0.335744	2.25951	0.0238517	0.539159
PAPD7	485.421	-0.696765	0.308561	-2.25811	0.0239389	0.540386
CDCA2	234.887	-0.783353	0.34706	-2.25711	0.0240011	0.540583
AKAP8L	4202.62	-0.798838	0.353952	-2.25691	0.0240135	0.540583
LOC104974345	158.116	-1.05414	0.467217	-2.25621	0.0240576	0.540835
LOC104968656	1280.69	-0.673567	0.298693	-2.25505	0.0241304	0.541729
GGA3	377.004	-0.744102	0.33019	-2.25355	0.0242242	0.542377
ATP6V1A	458.875	0.822684	0.365063	2.25354	0.0242254	0.542377
RPP30	255.644	-0.768104	0.341044	-2.25221	0.0243089	0.542802
AHSG	66929.7	1.03547	0.459762	2.25219	0.0243105	0.542802
LOC789569	9.57904	2.85387	1.26818	2.25037	0.0244253	0.543797
LOC107132664	3.27793	5.18663	2.30487	2.25029	0.0244305	0.543797
SAO	15504.3	0.863425	0.383903	2.24907	0.0245078	0.543797
CCSER1	115.658	0.904078	0.402032	2.24877	0.0245272	0.543797
PRKD1	57.171	1.18166	0.525543	2.24846	0.024547	0.543797
FOLR3	331.106	1.10678	0.492289	2.24822	0.024562	0.543797
PXMP2	1304.18	0.826347	0.367673	2.2475	0.0246079	0.543797
SYPL1	1217.72	0.681243	0.303137	2.24731	0.0246201	0.543797
STAT5A	203.317	-0.788019	0.350799	-2.24636	0.0246812	0.544414
ECE2	170.676	0.90191	0.401714	2.24515	0.0247583	0.54538
ZNRF1	245.248	-0.872049	0.388602	-2.24407	0.024828	0.545995
SPAG8	53.1435	-1.12573	0.501733	-2.24368	0.0248527	0.545995
DAZAP1	1029.16	-0.751649	0.335205	-2.24236	0.0249382	0.546426
LOC112444310	181.425	-1.10188	0.491396	-2.24235	0.0249389	0.546426
FAP	7.49593	-3.44605	1.53772	-2.24101	0.0250254	0.546783
ZNF576	431.976	-0.875629	0.390806	-2.24057	0.0250537	0.546783
SPCS2	1807.81	0.669756	0.298925	2.24055	0.0250552	0.546783
MOGS	546.526	0.647599	0.28945	2.23734	0.0252642	0.550478
ABHD2	678.925	0.742915	0.332115	2.23692	0.0252916	0.550478
CCDC63	3.10225	-5.09231	2.27697	-2.23644	0.0253233	NA
XPNPEP2	165.112	-0.962501	0.430465	-2.23596	0.0253545	0.550665
LOC107132275	3.93085	-5.44381	2.43544	-2.23525	0.0254009	0.550665
LOC104969173	3.93085	-5.44381	2.43544	-2.23525	0.0254009	0.550665
DOT1L	262.482	-0.950703	0.425604	-2.23377	0.025498	0.552042
RRP1B	282.078	-0.745099	0.333906	-2.23147	0.0256502	0.554395
EVL	1706.08	-0.592144	0.265404	-2.2311	0.0256743	0.554395
TYRO3	28.6809	-1.55329	0.696855	-2.229	0.0258136	0.556671
LOC112447502	89.5304	-1.37814	0.618712	-2.22743	0.0259185	0.556739
CFAP74	9.7662	-3.52139	1.58133	-2.22685	0.025957	0.556739
CATHL5	7.43678	-3.45605	1.5525	-2.22612	0.0260062	0.556739
CD83	267.721	-0.991316	0.445325	-2.22605	0.0260107	0.556739
PPIB	4111.02	0.777552	0.349322	2.22589	0.0260215	0.556739
APH1A	682.463	0.716587	0.321983	2.22554	0.0260448	0.556739
LOC787803	60.208	1.35197	0.607614	2.22505	0.0260778	0.556739
LITAF	1861.23	0.833311	0.374539	2.2249	0.0260881	0.556739
MMGT1	432.976	0.735306	0.330868	2.22235	0.0262593	0.559606
QSOX1	4041.06	0.713541	0.321217	2.22137	0.026326	0.559606
LOC101902701	47.7223	1.20116	0.540812	2.22103	0.026349	0.559606
COX7A2L	1294.42	0.686479	0.309182	2.22031	0.0263978	0.559606
LOC100139916	94.2328	-2.8377	1.27822	-2.22004	0.0264161	0.559606
CLPTM1	579.998	0.790413	0.356062	2.21988	0.0264271	0.559606
MKRN3	18.8023	-1.96505	0.885481	-2.21918	0.0264743	0.559883
LOC101905265	82.3813	1.10596	0.498661	2.21786	0.0265641	0.56106
JPH2	3.06087	5.08859	2.29553	2.21674	0.0266412	NA
PLK1	258.516	-1.03237	0.466096	-2.21492	0.0267654	0.564372
P2RX4	963.499	0.736075	0.332378	2.21457	0.0267897	0.564372
RPS2	27385.6	0.655439	0.296117	2.21344	0.0268671	0.564397
LOC785997	6.03192	-3.51409	1.58762	-2.21344	0.0268676	0.564397
CCNL2	2166.99	-0.658134	0.297387	-2.21305	0.026894	0.564397
CXXC5	830.378	0.602263	0.272242	2.21223	0.0269507	0.564864
ADCY1	8.06357	3.38356	1.52995	2.21155	0.0269977	0.565013
SYCP2	18.606	-2.35118	1.06334	-2.21113	0.0270267	0.565013
LOC100847819	3.71233	-5.34759	2.4232	-2.20683	0.0273259	0.569706
ETV3L	3.60352	-5.30315	2.40352	-2.20642	0.0273549	0.569706
ICK	1521.75	-0.722219	0.327328	-2.20641	0.0273553	0.569706
RPL15	4841.58	0.645458	0.292684	2.20531	0.0274324	0.570065
PTGER3	1026.91	0.752272	0.341206	2.20474	0.027472	0.570065
BOLA3	676.734	0.698521	0.316836	2.20468	0.0274768	0.570065
NIF3L1	215.859	0.835907	0.379676	2.20163	0.0276912	0.571856
LOC104970537	1385.52	-0.714749	0.324712	-2.20118	0.0277232	0.571856
FBXO9	3823.65	-0.681441	0.309613	-2.20095	0.0277397	0.571856
PON3	5397.08	0.71431	0.32463	2.20038	0.0277797	0.571856
OSGIN1	3586.95	-0.617829	0.280819	-2.2001	0.0278001	0.571856
VMO1	4.99572	3.76572	1.71169	2.20001	0.0278065	0.571856
EIF2S3	1442.43	0.69903	0.317894	2.19894	0.0278823	0.571856
LOC785630	335.936	-0.8857	0.402832	-2.19868	0.0279004	0.571856
RFC3	199.369	0.931109	0.423548	2.19835	0.0279239	0.571856
RAD51D	513.144	-0.635481	0.289099	-2.19815	0.0279387	0.571856
GRO1	5.09532	-3.92265	1.78527	-2.19723	0.0280043	0.571856
TEX33	10.7546	-2.70268	1.2304	-2.19659	0.0280497	0.571856
FPGS	1742.91	-0.632044	0.287819	-2.19598	0.0280935	0.571856
C29H11orf54	1315.28	0.681568	0.310414	2.19568	0.0281151	0.571856
RNASE13	69.2801	1.37005	0.624028	2.19549	0.0281285	0.571856
EPM2A	53.808	1.26289	0.575306	2.19517	0.0281516	0.571856
FANCI	25.8656	-1.62212	0.739112	-2.19468	0.0281863	0.571856
BDH2	1107	0.783761	0.357127	2.19463	0.0281903	0.571856
FZD5	2299.96	0.590735	0.269306	2.19355	0.0282679	0.572721
ADAMTS14	239.732	-0.864332	0.394261	-2.19228	0.028359	0.573235
TRAF4	684.944	-0.732219	0.334007	-2.19223	0.0283631	0.573235
LOC101908039	3.03499	-5.06976	2.31268	-2.19216	0.028368	NA
MYDGF	398.169	0.852583	0.389067	2.19135	0.0284263	0.573806
MTFP1	281.952	-0.736164	0.336115	-2.19021	0.0285088	0.574763
CPLANE1	104.829	-0.988733	0.4516	-2.1894	0.0285676	0.575091
R3HDM1	139.341	-0.819756	0.374485	-2.18902	0.0285951	0.575091
ITGAL	425.949	-0.708142	0.323587	-2.18841	0.0286396	0.575282
NOTCH1	762.407	-0.683737	0.312578	-2.18741	0.0287126	0.575796
HPRT1	1619.6	0.703254	0.32158	2.18687	0.0287517	0.575796
LOC112442708	6.89589	-3.33283	1.52419	-2.18662	0.0287705	0.575796
DHX37	274.347	-0.793586	0.363069	-2.18577	0.0288324	0.576331
TMED5	144.184	0.854463	0.391178	2.18433	0.0289377	0.576944
AQP3	21.3499	-1.70358	0.779937	-2.18425	0.0289439	0.576944
LOC112449092	9.24035	3.28101	1.50235	2.18392	0.0289685	0.576944
LOC101903356	3.60436	5.32457	2.43862	2.18343	0.029004	0.576952
LOC101907642	6.65028	-3.73331	1.71036	-2.18276	0.0290539	0.577243
SC5D	17748.2	0.805958	0.36958	2.18074	0.0292025	0.578707
CACNB2	76.0285	-1.11592	0.511788	-2.18043	0.0292254	0.578707
TANC1	1219.06	-0.674086	0.309167	-2.18033	0.0292333	0.578707
LDHB	5394.82	0.800998	0.367594	2.17903	0.0293295	0.579912
SND1	1027.95	0.672127	0.308539	2.17842	0.0293746	0.580104
AGPAT5	359.383	0.848731	0.38972	2.1778	0.0294212	0.580326
MAN1A1	2233.64	0.668645	0.307138	2.17702	0.0294792	0.580773
LOC112441815	162.82	2.2524	1.03494	2.17635	0.0295288	0.581052
LOC100848419	158.542	-0.792589	0.364606	-2.17382	0.0297185	0.584083
SULT1B1	531.82	0.870646	0.400645	2.17311	0.029772	0.584436
NKIRAS1	177.518	-0.80999	0.372998	-2.17157	0.0298883	0.58516
LOC107132344	119.793	-1.0531	0.484964	-2.17151	0.029893	0.58516
VAPB	940.956	0.655431	0.301875	2.1712	0.029916	0.58516
SEMA4B	502.514	-0.838002	0.386046	-2.17073	0.0299515	0.58516
ST6GAL1	1606.66	0.779578	0.359247	2.17003	0.0300043	0.585494
GSTZ1	7060.86	0.636224	0.293258	2.1695	0.0300446	0.585584
LOC618124	7.80117	3.17002	1.4625	2.16753	0.0301941	0.586965
IGFBP4	16464.2	0.643168	0.296791	2.16708	0.0302291	0.586965
F10	17693.5	0.748553	0.345455	2.16686	0.0302452	0.586965
FNDC3B	698.967	0.739389	0.341253	2.16669	0.0302585	0.586965
TMEM33	1077.38	0.766962	0.354107	2.16591	0.0303184	0.587433
MINK1	1097.7	-0.733076	0.338657	-2.16466	0.030414	0.588251
GPR31	63.7434	-1.11293	0.514194	-2.16442	0.0304323	0.588251
LOC112447802	212.489	-3.17259	1.46633	-2.16362	0.0304933	0.588736
PFKFB2	482.326	-0.824083	0.38107	-2.16255	0.0305757	0.589634
LOC112447785	3.02756	-5.06621	2.34289	-2.16238	0.0305892	NA
LOC104969611	66.5112	1.15768	0.535515	2.1618	0.0306335	0.590055
ACLY	431.118	-0.803	0.371633	-2.16074	0.0307157	0.590368
LTV1	201.892	-0.802282	0.371389	-2.16022	0.0307556	0.590368
CPT1B	126.558	1.22271	0.566021	2.16019	0.0307577	0.590368
MOCS2	1287.46	0.76144	0.352672	2.15906	0.0308455	0.59113
DDIT3	285.544	-0.722721	0.334786	-2.15875	0.0308695	0.59113
PGRMC1	8477.97	0.839385	0.388963	2.15801	0.0309274	0.591549
EPS8L2	2766.69	-0.850605	0.394285	-2.15734	0.0309795	0.591855
MAP4K1	176.777	-0.83397	0.386935	-2.15532	0.0311364	0.594163
LOC112442095	2.8659	-4.98392	2.31535	-2.15255	0.0313539	NA
SH3BP1	134.223	-0.816195	0.379221	-2.1523	0.031374	0.596918
TSTD1	662.547	0.632388	0.293954	2.15131	0.0314515	0.596918
C3H1orf162	45.0003	-1.25761	0.58462	-2.15115	0.0314643	0.596918
LOC516494	645.957	0.746539	0.347199	2.15018	0.0315413	0.596918
RPA3	309.505	0.936908	0.435861	2.14955	0.0315904	0.596918
MIR24-1	19.6649	-1.84519	0.858411	-2.14954	0.0315915	0.596918
SELENOK	548.684	0.748468	0.348272	2.14909	0.0316273	0.596918
SLC9A5	49.7962	-1.27242	0.592524	-2.14746	0.0317564	0.596918
TANGO2	620.533	-0.77731	0.361979	-2.14739	0.0317625	0.596918
SESN2	134.887	-0.792782	0.36926	-2.14694	0.0317977	0.596918
DNAJA3	1082.65	0.687648	0.320302	2.14687	0.0318035	0.596918
CD59	9275.13	0.821984	0.382914	2.14665	0.0318209	0.596918
ISG12(B)	12.3873	-2.54557	1.18641	-2.1456	0.031905	0.596918
PC	5272.26	0.739612	0.344761	2.14529	0.03193	0.596918
LOC104973118	3.74518	-4.33966	2.02305	-2.14511	0.0319441	0.596918
GLDN	22.2715	-1.6339	0.761686	-2.1451	0.0319445	0.596918
LOC112443477	2.8252	4.97485	2.32021	2.14414	0.0320217	NA
POLR2E	1226.92	0.602852	0.281199	2.14386	0.0320438	0.596918
KIFC1	29.4901	-1.42608	0.665353	-2.14335	0.0320853	0.596918
ABTB2	267.219	-0.807848	0.376949	-2.14312	0.0321031	0.596918
DAB2IP	312.462	-0.91569	0.427284	-2.14305	0.0321092	0.596918
ZCCHC9	359.752	0.706104	0.32951	2.14289	0.0321215	0.596918
LOC112448350	6.46365	4.12707	1.92621	2.14259	0.032146	0.596918
SOX13	86.7868	-1.22706	0.572722	-2.1425	0.0321529	0.596918
HSD17B2	466.117	0.835192	0.389948	2.14181	0.0322091	0.596918
KRTCAP3	160.423	-1.04773	0.489261	-2.14146	0.032237	0.596918
LOC104971814	32.7912	-1.53391	0.716639	-2.14043	0.0323202	0.596918
KYNU	829.519	0.63938	0.298728	2.14034	0.0323273	0.596918
BACE2	472.426	0.901768	0.421476	2.13955	0.0323914	0.596918
LOC617396	4.20171	5.54565	2.59211	2.13944	0.0324004	0.596918
KDM1B	563.622	0.651429	0.304578	2.13879	0.0324525	0.596918
HEYL	351.175	-0.991679	0.463684	-2.13869	0.0324604	0.596918
VMA21	518.485	0.680673	0.318345	2.13816	0.0325035	0.596918
FGL1	29270.4	0.871263	0.407606	2.13751	0.0325566	0.596918
SVIP	63.7201	1.15102	0.538632	2.13694	0.0326032	0.596918
IMPA1	1902.35	-0.651558	0.304938	-2.13669	0.0326231	0.596918
GAS6	394.479	0.649839	0.304173	2.13642	0.0326456	0.596918
LOC100139764	168.332	-1.00714	0.471417	-2.1364	0.0326467	0.596918
SLC35E4	46.9138	-1.60118	0.749716	-2.13571	0.0327029	0.596918
KDELR2	1619.99	0.778413	0.364582	2.13508	0.0327543	0.596918
ACAA1	22362.3	0.641115	0.300305	2.13488	0.0327708	0.596918
CALR	6627.97	0.704927	0.330206	2.13481	0.0327765	0.596918
SPART	601.863	0.607308	0.284537	2.13437	0.0328121	0.596918
BASP1	263.543	-0.805289	0.377366	-2.13397	0.0328448	0.596918
LOC787074	44.5866	-1.56763	0.735514	-2.13134	0.0330615	0.599965
ERC1	476.841	-0.729984	0.342548	-2.13104	0.0330857	0.599965
SELENOI	439.022	0.669169	0.314241	2.12948	0.0332146	0.601639
EPHA3	6.87129	3.15409	1.48241	2.12767	0.0333642	0.603205
ATP6V1G1	1052.25	0.689685	0.324169	2.12755	0.0333746	0.603205
TMEM30A	203.505	0.835509	0.392994	2.12601	0.0335022	0.603717
GIMAP7	1298.13	-0.57707	0.271574	-2.1249	0.0335945	0.603717
MOCOS	1830.46	-0.572087	0.269248	-2.12476	0.0336067	0.603717
GPR45	3.70863	4.33141	2.03951	2.12375	0.0336907	0.603717
IDUA	2231.53	-0.721341	0.339868	-2.12242	0.0338027	0.603717
ABCC11	40.2321	-1.35648	0.639289	-2.12185	0.03385	0.603717
GOLPH3	408.007	0.663576	0.312736	2.12184	0.0338508	0.603717
FAM213A	1277.01	-0.582324	0.274476	-2.12158	0.0338728	0.603717
GPR183	53.9429	-1.06681	0.502893	-2.12134	0.0338935	0.603717
STPG1	9.59823	-2.71845	1.28154	-2.12123	0.0339026	0.603717
MRI1	258.033	0.814256	0.383886	2.12109	0.0339144	0.603717
IQCE	279.796	-0.799068	0.376744	-2.12099	0.033923	0.603717
CCDC180	65.6372	-1.26419	0.596095	-2.12079	0.0339396	0.603717
LOC112443408	3.12114	5.11578	2.41248	2.12055	0.0339596	NA
ITGB1	1909.83	0.680871	0.321164	2.12001	0.0340048	0.603717
MGC152010	10648.2	0.887043	0.418652	2.11881	0.0341069	0.603717
LOC112447838	6.93355	-3.35096	1.58158	-2.11874	0.0341123	0.603717
LOC112446665	44.2177	-1.50418	0.709982	-2.11861	0.0341232	0.603717
MAST3	655.746	-0.684959	0.323327	-2.11847	0.0341351	0.603717
SNUPN	445.056	-0.886791	0.418659	-2.11817	0.0341604	0.603717
LOC510185	160.378	-0.956353	0.451513	-2.11811	0.0341661	0.603717
PI3	2.89733	5.00937	2.36513	2.11801	0.0341744	NA
FGD3	235.98	-0.703565	0.332211	-2.11782	0.0341899	0.603717
C23H6orf141	18.7317	-1.67168	0.789437	-2.11756	0.0342122	0.603717
HEATR1	6.57269	4.15105	1.96197	2.11575	0.034366	0.604901
LOC112447501	25.3093	-1.87315	0.885587	-2.11515	0.0344172	0.604901
OSTC	990.005	0.655405	0.309867	2.11512	0.03442	0.604901
CEP170B	228.911	-0.851274	0.402691	-2.11396	0.0345183	0.604901
ATF6	800.974	0.707863	0.334943	2.11339	0.0345677	0.604901
DIS3	412.595	-0.65305	0.309038	-2.11317	0.0345859	0.604901
LOC104974754	47.6588	-1.4396	0.681274	-2.1131	0.034592	0.604901
ADI1	19208	0.758786	0.359397	2.11128	0.0347486	0.604901
LBP	2045.37	1.76252	0.834923	2.111	0.0347721	0.604901
SLC25A28	2455.81	-0.63119	0.299071	-2.1105	0.0348153	0.604901
SLC16A6	158.131	-1.26459	0.599281	-2.11018	0.034843	0.604901
FEM1B	837.531	-0.773776	0.366816	-2.10944	0.0349069	0.604901
RPLP0	10697.4	0.588499	0.278992	2.10938	0.0349117	0.604901
ALDH5A1	2144.55	0.71964	0.341172	2.10932	0.0349173	0.604901
RARRES2	35901.9	0.762039	0.361306	2.10912	0.0349338	0.604901
HSD17B13	7579.77	0.72618	0.344305	2.10912	0.0349343	0.604901
KIF22	25.0611	-1.60735	0.762456	-2.10812	0.0350209	0.604901
LOC112444957	63.4116	-1.16479	0.552539	-2.10807	0.0350247	0.604901
ISOC1	755.223	0.81144	0.384938	2.10797	0.0350332	0.604901
ACAP3	282.275	-0.859397	0.407726	-2.10778	0.0350501	0.604901
PDK2	1480.49	-0.532049	0.252426	-2.10774	0.0350534	0.604901
SPATA9	20.6115	2.02633	0.96159	2.10727	0.0350943	0.604972
TPCN2	665.167	-0.702625	0.333676	-2.10571	0.0352295	0.606122
BTG1	1666.89	0.70485	0.334839	2.10504	0.0352879	0.606122
RTCA	182.171	0.713512	0.338954	2.10504	0.035288	0.606122
ETNK2	4145.01	0.624023	0.296517	2.10451	0.0353342	0.606122
RSPH10B	43.5898	-1.42826	0.678759	-2.10423	0.0353588	0.606122
ATP5MC3	1390.52	0.719798	0.342117	2.10395	0.0353826	0.606122
MSRB1	7618.8	0.661686	0.314633	2.10304	0.0354621	0.606543
CENPE	15.5274	-2.28668	1.08751	-2.10266	0.0354952	0.606543
LOC107131328	3.28782	-5.18417	2.46583	-2.1024	0.0355181	0.606543
APOA4	3369.13	1.61761	0.769634	2.1018	0.0355712	0.606817
PCBP2	4842.83	0.599123	0.285121	2.1013	0.0356151	0.606935
MORC4	219.331	0.848596	0.40399	2.10053	0.0356818	0.606978
FRAT2	77.7038	0.984785	0.46885	2.10042	0.0356916	0.606978
LOC104975686	2.95125	-5.03095	2.39574	-2.09996	0.0357325	NA
ARHGEF10	205.138	-0.75443	0.359298	-2.09973	0.0357525	0.6072
COL15A1	60.4029	1.2127	0.57763	2.09943	0.0357786	0.6072
GHITM	4652.93	0.691413	0.329415	2.09891	0.0358246	0.607353
GABARAP	4953.39	0.623473	0.297129	2.09833	0.0358764	0.607602
DDX54	547.695	0.703783	0.335505	2.09768	0.0359331	0.607662
CLDN7	1302.95	0.864747	0.412285	2.09745	0.0359539	0.607662
WSCD2	127.738	-0.805912	0.38442	-2.09644	0.0360434	0.607863
IGSF9	7.46528	-3.06644	1.46299	-2.09601	0.0360812	0.607863
FKBP9	113.883	1.21052	0.577552	2.09595	0.0360863	0.607863
STON1	176.149	0.800322	0.382041	2.09486	0.0361832	0.607863
LOC104975088	3.26134	5.18635	2.47581	2.09481	0.036188	0.607863
CDC25C	8.18226	-2.85016	1.36076	-2.09454	0.0362121	0.607863
RAB36	13.336	-2.45279	1.17132	-2.09403	0.0362571	0.607863
AK4	192.661	2.4706	1.17986	2.09398	0.0362621	0.607863
CRY1	179.445	0.69662	0.332885	2.09267	0.0363782	0.609186
RIPOR3	252.904	-0.775946	0.371012	-2.09143	0.0364894	0.60992
ABCD1	312.839	-0.690512	0.330175	-2.09135	0.0364964	0.60992
GNB5	54.5768	-1.16898	0.559315	-2.09002	0.0366163	0.610217
LAG3	64.2831	-1.14511	0.548131	-2.08912	0.0366968	0.610217
PIK3R5	105.113	-0.901912	0.432028	-2.08762	0.0368318	0.610217
CTSH	915.138	-0.671719	0.321816	-2.08728	0.0368628	0.610217
TOP3B	436.837	-0.769576	0.368719	-2.08716	0.0368737	0.610217
RXYLT1	92.0895	0.973398	0.466456	2.08679	0.0369068	0.610217
TKFC	3615	-0.569489	0.272942	-2.08648	0.0369347	0.610217
CDH23	54.9819	-1.159	0.555491	-2.08645	0.0369378	0.610217
RPL14	9224.07	0.622035	0.298148	2.08633	0.036949	0.610217
PRPF39	1253.33	-0.655806	0.314358	-2.08618	0.0369626	0.610217
LOC616782	42.7855	-2.04612	0.980916	-2.08593	0.0369853	0.610217
LOC104970752	6.09943	-3.1063	1.48924	-2.08583	0.0369944	0.610217
LUC7L	2280.69	-0.660121	0.316485	-2.08579	0.0369975	0.610217
GFPT1	522.141	0.696419	0.334	2.08509	0.0370613	0.61023
MOCS1	1151.87	-0.534522	0.25637	-2.08496	0.0370727	0.61023
LOC112448014	304.118	-1.04017	0.499129	-2.08398	0.0371624	0.610844
ZNF175	153.474	-0.823316	0.395142	-2.0836	0.037197	0.610844
KDR	1729.34	0.603565	0.289739	2.08313	0.0372393	0.610844
LOC100141266	283.138	0.821772	0.394529	2.08292	0.0372588	0.610844
POLE3	538.446	0.714676	0.343268	2.08198	0.0373446	0.611639
CTSF	1874.67	0.683632	0.328502	2.08106	0.0374283	0.612246
GALM	2753.11	0.711652	0.342016	2.08076	0.0374563	0.612246
LEKR1	20.1858	-1.97859	0.952443	-2.07738	0.0377664	0.615022
TRMT44	740.071	-0.690891	0.332587	-2.07732	0.0377718	0.615022
HSPB1	6896.64	0.745231	0.358845	2.07675	0.0378247	0.615022
SLC35C2	532.139	0.722065	0.347783	2.07619	0.037876	0.615022
ANKRD33	21.3304	-1.66805	0.803589	-2.07575	0.0379168	0.615022
ATP13A4	11.4857	-2.47142	1.19068	-2.07564	0.0379274	0.615022
FAM71F2	80.6657	1.10331	0.531577	2.07553	0.0379373	0.615022
CD1B	3.25208	-5.15483	2.48497	-2.0744	0.0380419	0.615022
PLEK	422.924	-0.783074	0.377581	-2.07392	0.0380865	0.615022
FCGRT	5547.73	0.704513	0.339717	2.07382	0.0380959	0.615022
CARNS1	318.673	-1.0228	0.493202	-2.07379	0.0380986	0.615022
RBP4	55875.5	0.946778	0.456575	2.07366	0.0381113	0.615022
MIRLET7D	19.4646	-1.9015	0.91699	-2.07363	0.0381133	0.615022
ZNF862	668.282	-0.874027	0.421673	-2.07276	0.0381949	0.615154
NR4A2	23.6144	-1.86363	0.899227	-2.07248	0.0382208	0.615154
LOC104972470	5.75118	3.94898	1.90566	2.07224	0.0382431	0.615154
CCDC61	352.703	-0.64708	0.312307	-2.07194	0.0382714	0.615154
LOC510520	26.6592	-1.83533	0.886016	-2.07144	0.0383173	0.615289
HIGD2A	313.525	0.726032	0.350798	2.06966	0.0384846	0.617371
NUDT13	559.343	-0.638489	0.30869	-2.06838	0.0386039	0.617383
ZFAND2A	350.506	-1.10832	0.53586	-2.06829	0.0386123	0.617383
LETM2	4.85042	-3.86105	1.867	-2.06805	0.0386353	0.617383
LOC112445261	3.29606	-5.18985	2.51054	-2.06723	0.0387126	0.617383
TRAM1	2276.73	0.72629	0.351367	2.06704	0.0387301	0.617383
C1GALT1C1	345.679	0.667121	0.322755	2.06696	0.0387383	0.617383
LOC112447609	5.59371	3.29562	1.59451	2.06685	0.0387487	0.617383
HCRTR1	11.6779	-2.49918	1.20948	-2.06632	0.0387986	0.617449
CPOX	226.891	0.814596	0.394286	2.066	0.038828	0.617449
SSR3	1742.58	0.620051	0.300248	2.06513	0.0389108	0.617547
CDC34	3315.45	-0.666413	0.322701	-2.06511	0.0389129	0.617547
MRC2	51.2634	-1.19693	0.579777	-2.06447	0.0389727	0.617547
CSF1R	1089.27	-0.647779	0.3139	-2.06365	0.0390511	0.617547
HIPK3	1179.99	0.632695	0.306605	2.06355	0.03906	0.617547
LOC100848188	3.61295	-4.29178	2.08049	-2.06287	0.0391253	0.617547
SIRT3	597.79	0.689786	0.334444	2.06249	0.0391616	0.617547
SSR2	4793.9	0.615313	0.29844	2.06177	0.0392298	0.617547
2022-03-02	9348.72	0.64852	0.31457	2.06161	0.0392453	0.617547
LOC104975246	5.04039	3.75622	1.82217	2.0614	0.0392651	0.617547
BTD	553.006	0.785852	0.381227	2.06138	0.0392671	0.617547
CD19	45.98	-1.17871	0.572193	-2.05998	0.0394002	0.617547
BRSK1	17.0616	-2.43188	1.18066	-2.05976	0.039421	0.617547
HCRT	3.22638	-5.15784	2.5041	-2.05976	0.0394217	0.617547
ZBTB7C	3.20748	-5.13582	2.49399	-2.05928	0.0394677	NA
GIMAP8	560.439	-0.664979	0.323052	-2.05843	0.0395489	0.617547
TPGS1	431.708	0.647591	0.314618	2.05834	0.0395574	0.617547
ALYREF	457.75	0.736348	0.357741	2.05833	0.0395586	0.617547
AUTS2	1108.27	-0.679349	0.330067	-2.05822	0.0395695	0.617547
C28H1orf131	113.231	-0.990832	0.481504	-2.05779	0.0396107	0.617547
F12	2423.3	0.650364	0.316168	2.05702	0.0396846	0.617547
XRCC4	98.2467	0.818808	0.398281	2.05586	0.0397963	0.617547
ASPDH	1128.81	0.578377	0.281358	2.05566	0.0398148	0.617547
LOC112442265	3.66834	-4.31129	2.09741	-2.05552	0.0398284	0.617547
GTSE1	21.5239	-1.55407	0.7561	-2.05537	0.0398428	0.617547
CRELD1	540.898	-0.644557	0.313617	-2.05524	0.0398559	0.617547
TRAPPC4	838.652	0.592926	0.288581	2.05462	0.0399153	0.617547
PDP1	141.216	0.793317	0.386118	2.0546	0.0399178	0.617547
TROAP	16.2094	-2.77105	1.34877	-2.0545	0.039927	0.617547
LHFPL6	290.233	0.740044	0.360246	2.05427	0.0399495	0.617547
C7H5orf15	885.24	0.731611	0.356238	2.05371	0.0400037	0.617547
LOC112447489	3.13749	-5.11115	2.48912	-2.0534	0.0400342	NA
OST4	670.115	0.750523	0.365769	2.0519	0.0401789	0.617547
LOC100848985	25.1927	-1.42261	0.693314	-2.05189	0.0401802	0.617547
CD99L2	313.107	0.621023	0.302721	2.05147	0.0402213	0.617547
ATP2B2	675.07	-0.708948	0.345769	-2.05035	0.0403302	0.617547
PEX12	101.503	1.01314	0.494142	2.0503	0.0403351	0.617547
UPP1	33.3918	-1.33672	0.651994	-2.05021	0.0403439	0.617547
LOC112443669	28.3121	-1.47275	0.718587	-2.04951	0.0404125	0.617547
COL4A6	61.4923	1.04178	0.50836	2.04929	0.0404337	0.617547
LOC783134	31.0608	-1.76419	0.861032	-2.04892	0.0404696	0.617547
MRPS27	329.264	0.672658	0.32844	2.04804	0.0405562	0.617547
MAML3	22.1937	1.99104	0.972855	2.0466	0.0406976	0.617547
RPS3	11688.5	0.585734	0.286238	2.04632	0.0407247	0.617547
LOC107131224	119.269	1.40552	0.687092	2.04561	0.040795	0.617547
LAYN	163.348	-0.814718	0.398343	-2.04527	0.0408286	0.617547
PCDH7	101.806	1.04261	0.509799	2.04513	0.0408419	0.617547
MRPL44	298.803	0.733275	0.358547	2.04513	0.0408424	0.617547
SPICE1	228.549	-0.929546	0.454551	-2.04498	0.0408569	0.617547
LOC100140261	6109.5	0.736484	0.360159	2.04489	0.0408661	0.617547
POLRMT	248.154	-0.819537	0.400905	-2.04422	0.0409322	0.617547
SWAP70	1576.17	-0.552858	0.270467	-2.04409	0.0409447	0.617547
FAM101A	95.5309	1.20232	0.588276	2.0438	0.0409732	0.617547
NAA50	277.472	0.679016	0.332249	2.04369	0.0409837	0.617547
ASB11	2305.53	-0.638052	0.312216	-2.04362	0.0409907	0.617547
LOC107131781	6.65257	-3.73327	1.82686	-2.04354	0.0409988	0.617547
C19H17orf67	3.68374	-4.3156	2.11186	-2.0435	0.0410029	0.617547
LOC112447381	99.5167	-0.962133	0.470908	-2.04314	0.0410381	0.617547
LOC112447313	16.747	-1.82903	0.895262	-2.04301	0.0410512	0.617547
CCIN	3.85156	5.42004	2.65416	2.04209	0.0411421	0.617547
LOC112449247	76.7244	-1.07868	0.528238	-2.04204	0.041148	0.617547
TCP11L2	461.367	0.785868	0.384918	2.04165	0.041186	0.617547
RUNDC1	105.76	0.952984	0.46683	2.04139	0.0412117	0.617547
FAM71D	12.4952	-2.20841	1.08201	-2.04103	0.0412475	0.617547
NELL2	18.6094	-1.87536	0.918914	-2.04084	0.0412665	0.617547
FCHO1	62.6134	-1.0538	0.51644	-2.04051	0.0412994	0.617547
SNX22	112.631	-0.878898	0.430728	-2.04049	0.0413013	0.617547
DHFR	779.397	0.679802	0.333183	2.04033	0.0413178	0.617547
CYP20A1	442.565	0.619332	0.303633	2.03974	0.041376	0.617854
PLEKHA6	1051.94	-0.899994	0.441743	-2.03737	0.0416129	0.620827
C1H3orf85	76.8112	1.29606	0.636288	2.0369	0.0416596	0.620959
EPO	3.09644	5.10521	2.50791	2.03564	0.0417861	NA
MINDY4	208.207	-0.783067	0.384703	-2.03551	0.0417996	0.622133
SPSB1	2014.5	0.609633	0.29953	2.0353	0.0418206	0.622133
RPS7	10311.4	0.602516	0.296087	2.03493	0.0418578	0.622133
CRAMP1	250.127	-0.807446	0.396855	-2.03461	0.04189	0.622133
CGN1	10391.5	0.849127	0.417624	2.03323	0.0420289	0.623359
ELL	321.39	-0.715532	0.351952	-2.03304	0.0420486	0.623359
TPP1	362.776	0.644221	0.31716	2.03122	0.0422327	0.625525
USP2	69.3751	-1.17802	0.580074	-2.0308	0.0422749	0.625585
ARG1	7260.31	-0.782874	0.385759	-2.02944	0.0424138	0.626607
LOC790886	21561.8	0.867772	0.427606	2.02937	0.0424204	0.626607
LYNX1	22.4434	-1.72087	0.848328	-2.02854	0.0425052	0.627295
C10H15orf62	27.7099	-1.50248	0.741389	-2.02658	0.0427056	0.629688
PLA2G12B	927.666	0.799544	0.394673	2.02584	0.0427816	0.630241
TMEM121	13.8506	1.92135	0.949272	2.02402	0.0429681	0.630764
KIAA0754	6.33556	-3.58607	1.77185	-2.02391	0.0429789	0.630764
RAB17	993.114	0.704811	0.348303	2.02356	0.0430156	0.630764
TULP1	4.19844	-4.51808	2.2331	-2.02323	0.0430494	0.630764
CDC42BPB	1055.1	-0.698314	0.345182	-2.02303	0.0430697	0.630764
LOC504548	64.9191	-1.16691	0.576958	-2.02253	0.0431216	0.630764
NHEJ1	216.605	-0.717632	0.35482	-2.02253	0.0431221	0.630764
HECTD3	1135.86	-0.576541	0.285089	-2.02232	0.0431435	0.630764
TNFRSF18	20.1394	-1.98401	0.981243	-2.02193	0.0431833	0.630764
DVL1	542.457	-0.703448	0.347939	-2.02176	0.0432015	0.630764
PAXBP1	2212.94	-0.625108	0.30935	-2.02071	0.0433097	0.63086
HSP90AA1	5559.74	0.661254	0.327251	2.02063	0.043318	0.63086
GLIS2	81.3121	-1.17376	0.581239	-2.01941	0.0434443	0.63086
MUC20	82.4473	1.23651	0.612608	2.01844	0.0435455	0.63086
UGT1A6	81.9026	1.48436	0.735619	2.01784	0.0436083	0.63086
PSTPIP1	193.606	-0.758347	0.375906	-2.01739	0.0436551	0.63086
LOC101905779	4.04341	-4.45704	2.20953	-2.01719	0.0436753	0.63086
RNF187	1121.99	0.663202	0.328866	2.01663	0.0437337	0.63086
LOC104974658	56.8675	-1.09069	0.540883	-2.01649	0.0437483	0.63086
USP20	447.587	-0.773833	0.383753	-2.01649	0.0437489	0.63086
PARP6	487.695	-0.727371	0.360742	-2.01632	0.0437666	0.63086
EMILIN2	53.2323	-1.07211	0.531721	-2.01629	0.0437692	0.63086
LOC112447613	6.93733	-2.94742	1.46191	-2.01614	0.0437849	0.63086
GK5	10205.8	-0.606885	0.301092	-2.01561	0.0438406	0.63086
MT3	9.87916	-2.28745	1.13494	-2.01549	0.0438538	0.63086
LOC112448841	2.66238	-4.8744	2.41886	-2.01516	0.0438876	NA
SDHAF4	502.418	0.62518	0.310289	2.01483	0.0439223	0.63086
ZNF395	567.277	0.600908	0.298357	2.01406	0.0440035	0.63086
ENTPD4	909.661	-0.545645	0.27094	-2.0139	0.0440204	0.63086
ARHGEF18	413.203	-0.653708	0.324604	-2.01387	0.0440237	0.63086
RHBDF2	97.0153	-0.839327	0.4168	-2.01374	0.0440367	0.63086
SEC61B	1302.16	0.629696	0.312753	2.0134	0.0440724	0.63086
THAP12	117.87	0.784253	0.389526	2.01335	0.0440777	0.63086
LOC112444921	54.1286	-1.3094	0.650402	-2.01321	0.0440922	0.63086
CYP2C19	15961.4	0.655335	0.325719	2.01196	0.0442239	0.631691
CLCN2	85.8865	-1.06082	0.527264	-2.01193	0.0442272	0.631691
LOC112443869	14.2402	-2.85552	1.41995	-2.011	0.0443255	0.632003
LOC101905041	263.22	-0.720732	0.358414	-2.01089	0.0443366	0.632003
SLC17A3	4697.86	-0.662307	0.329435	-2.01043	0.0443852	0.632003
TRAF3IP1	120.355	-0.78098	0.38866	-2.00942	0.044493	0.632003
LOC513969	23.3096	-1.57098	0.781815	-2.00941	0.0444941	0.632003
HINT3	427.043	0.710927	0.35389	2.00889	0.0445487	0.632003
PRDX6	1745.97	0.724423	0.36065	2.00866	0.0445733	0.632003
C5AR1	96.901	-0.842339	0.419393	-2.00847	0.0445934	0.632003
LZIC	413.251	0.766289	0.381549	2.00836	0.044605	0.632003
PRPS2	127.574	0.821498	0.409148	2.00783	0.0446615	0.632003
CDC20	24.1248	-1.40632	0.700566	-2.00741	0.0447065	0.632003
LOC104972542	3.4028	-4.20291	2.09408	-2.00704	0.0447453	0.632003
TRAF2	972.948	-0.659884	0.328791	-2.007	0.0447497	0.632003
DSC2	485.242	0.690389	0.344285	2.00528	0.0449329	0.63266
CTXND1	758.767	-0.665555	0.331965	-2.00489	0.0449745	0.63266
LOC618633	28.2242	-1.64298	0.819501	-2.00486	0.0449784	0.63266
TNFRSF13B	3.05407	-5.06446	2.52625	-2.00474	0.0449911	NA
AK2	3176.01	0.692468	0.345446	2.00456	0.0450099	0.63266
LAPTM4A	1990.48	0.611724	0.305189	2.00441	0.0450258	0.63266
PHYH	13571.3	0.685919	0.342242	2.00419	0.0450497	0.63266
OBSCN	77.0474	-1.09438	0.546089	-2.00404	0.0450661	0.63266
TDRD3	151.865	0.777553	0.388097	2.0035	0.0451233	0.632922
TMEM59	4896.19	0.677221	0.338127	2.00286	0.0451922	0.633267
LOC112444743	3.07023	-5.08682	2.53999	-2.00269	0.0452103	NA
PNO1	237.405	0.741098	0.370076	2.00255	0.0452251	0.633267
RTN4RL1	4.85855	3.69452	1.84593	2.00144	0.0453451	0.63409
SGO2	594.875	-0.861399	0.43046	-2.00111	0.0453803	0.63409
RASL11B	34.4194	-1.34647	0.672952	-2.00084	0.0454093	0.63409
RNF219	26.9874	1.37229	0.685946	2.00057	0.0454384	0.63409
FAM53A	3.07915	5.09744	2.54893	1.99983	0.0455183	NA
SAMSN1	119.212	-0.81329	0.406757	-1.99945	0.0455598	0.634581
LOC112442062	29.8014	-1.38609	0.693601	-1.99839	0.0456743	0.634581
ApoN	7157	0.766667	0.383663	1.99828	0.0456862	0.634581
KLC1	832.119	-0.598993	0.299815	-1.99788	0.0457299	0.634581
TSR2	348.221	0.694446	0.347592	1.99788	0.0457301	0.634581
LOC101906397	58.8216	-1.1364	0.569055	-1.997	0.0458251	0.634581
CAP2	7.73709	2.66426	1.33431	1.99673	0.0458551	0.634581
LOC101902793	124.076	-1.04304	0.522528	-1.99614	0.0459189	0.634581
TERB1	26.5126	-1.77339	0.888428	-1.9961	0.0459231	0.634581
SLC6A11	1454.19	0.631523	0.316423	1.99582	0.0459533	0.634581
CLYBL	87.8718	1.07741	0.539836	1.99582	0.0459537	0.634581
INF2	427.714	-0.685247	0.343346	-1.99579	0.0459564	0.634581
DVL3	659.506	-0.609972	0.305741	-1.99506	0.0460363	0.634581
PCK2	4053.57	0.557295	0.27936	1.9949	0.0460534	0.634581
LOC112448772	6.3437	-3.1782	1.59316	-1.9949	0.0460536	0.634581
LHX6	117.795	-0.840718	0.421541	-1.99439	0.0461094	0.634817
PALB2	413.704	-0.731505	0.366989	-1.99326	0.046233	0.635462
LOC505468	75.0153	1.26356	0.633921	1.99325	0.0462337	0.635462
GMPR	9.30357	-2.42155	1.21519	-1.99273	0.0462907	0.635713
LOC104969140	2.7681	-4.93946	2.47909	-1.99245	0.0463215	NA
LOC101906901	3.94092	-4.42404	2.22173	-1.99126	0.0464526	0.636152
C11H2orf40	11.423	2.18678	1.09825	1.99115	0.0464639	0.636152
KIAA0895L	9.41744	-2.95958	1.48659	-1.99085	0.0464969	0.636152
CDK3	1734.4	-0.742706	0.373282	-1.98967	0.0466277	0.636152
LOC112447135	3.00799	-5.05561	2.54228	-1.98861	0.0467445	NA
SNX17	1062.48	0.628508	0.316058	1.98858	0.0467473	0.636152
PALD1	66.8361	-1.0437	0.52485	-1.98857	0.046749	0.636152
PAIP1	584.418	0.595247	0.299401	1.98813	0.0467976	0.636152
MIR2887-1	7167.23	0.919211	0.46242	1.98783	0.0468307	0.636152
ALKBH6	213.912	-0.712259	0.358346	-1.98763	0.0468526	0.636152
LOC100296081	95.811	-1.00303	0.504691	-1.98742	0.0468764	0.636152
MGMT	582.465	0.649164	0.326655	1.98731	0.0468883	0.636152
TRHDE	106.89	1.1148	0.561115	1.98675	0.0469501	0.636152
CACNG4	24.5078	1.85572	0.934199	1.98643	0.0469859	0.636152
C25H7orf43	329.504	-0.752327	0.378793	-1.98612	0.0470203	0.636152
PLEKHM1	254.938	-0.746599	0.375939	-1.98596	0.0470378	0.636152
BOK	1945.88	0.532769	0.268281	1.98586	0.0470492	0.636152
LOC104975913	2.97275	-5.03632	2.5365	-1.98554	0.0470848	NA
SIGLEC15	5.06547	-3.2227	1.62312	-1.98549	0.0470896	0.636152
LOC104976573	86.2044	-1.26566	0.63747	-1.98545	0.0470947	0.636152
GPR37	117.261	0.84236	0.424305	1.98527	0.0471141	0.636152
BMPR2	1157.34	0.622923	0.313851	1.98477	0.0471698	0.636152
TXN2	789.17	0.568929	0.286695	1.98444	0.0472064	0.636152
KIF3B	557.212	-0.642354	0.323698	-1.98443	0.0472083	0.636152
VAMP7	155.25	0.779455	0.392812	1.9843	0.0472229	0.636152
BTG2	903.543	-0.63005	0.317561	-1.98403	0.047253	0.636152
FERMT3	395.366	-0.709982	0.358187	-1.98216	0.0474619	0.637711
C15H11orf94	5.62068	-4.09694	2.06778	-1.98132	0.0475548	0.637711
CEBPD	3783.25	0.768317	0.387956	1.98042	0.0476562	0.637711
HGFAC	4165.32	0.603589	0.304803	1.98026	0.0476741	0.637711
SOHLH2	128.991	0.960039	0.484817	1.98021	0.0476798	0.637711
STRADA	193.02	-0.766154	0.386948	-1.97999	0.0477042	0.637711
ZNF521	20.4679	-1.7672	0.892537	-1.97998	0.0477061	0.637711
PSD	81.6554	-1.20801	0.610333	-1.97927	0.0477858	0.637711
LOC104970249	31.2207	-1.32969	0.671811	-1.97926	0.0477867	0.637711
FBXW5	3759.91	-0.787265	0.397758	-1.97926	0.0477869	0.637711
FAM184B	493.949	0.68861	0.347974	1.97891	0.0478261	0.637711
GNAI1	132.544	0.916772	0.463385	1.97843	0.0478808	0.637711
LOC107132093	9.38523	-2.44438	1.23571	-1.97811	0.0479161	0.637711
DAD1	1898.97	0.770633	0.389609	1.97797	0.0479323	0.637711
MEI1	2.97825	-5.0421	2.5492	-1.97792	0.047938	NA
TMPRSS7	8.67247	-3.35211	1.69507	-1.97756	0.0479781	0.637711
UAP1	1261.69	0.56257	0.284492	1.97745	0.0479906	0.637711
LOC112443543	2.93489	5.03108	2.54487	1.97695	0.0480474	NA
SLC35E3	416.846	0.804673	0.407112	1.97654	0.0480939	0.638132
LOC101906240	42.9789	1.18446	0.599278	1.97648	0.0481	0.638132
EPHX1	15023.4	0.693008	0.350789	1.97557	0.0482039	0.638993
SLC17A1	1727.55	-0.660795	0.334542	-1.97522	0.0482432	0.638999
TCEA3	359.717	0.64931	0.3288	1.97479	0.048292	0.63913
TBC1D21	5.07614	-3.2692	1.65596	-1.97421	0.0483584	0.639492
METTL26	1141.42	0.590768	0.29942	1.97304	0.0484912	0.640731
LOC112449616	3.29245	4.15263	2.10513	1.97262	0.0485386	0.640842
MND1	8.5142	-2.50304	1.2697	-1.97137	0.0486817	0.641733
ARHGAP24	128.892	0.740047	0.375402	1.97135	0.0486842	0.641733
LOC112443432	2.9339	5.03078	2.55262	1.97083	0.0487431	NA
LOC100335675	2.9339	5.03078	2.55262	1.97083	0.0487431	NA
INSL3	2.9339	5.03078	2.55262	1.97083	0.0487431	NA
PECR	4669.26	0.578747	0.293684	1.97064	0.0487646	0.642276
SSFA2	359.165	0.638517	0.324167	1.96971	0.0488712	0.642292
KCNMB4	344.519	0.707479	0.359179	1.96971	0.0488716	0.642292
SLC25A33	220.728	0.785924	0.399078	1.96935	0.0489128	0.642292
FOSB	9.02297	-2.41176	1.22487	-1.96899	0.0489542	0.642292
STXBP6	484.965	0.563044	0.286002	1.96867	0.0489911	0.642292
PPA2	1205.93	0.845755	0.429626	1.96859	0.0490007	0.642292
METRNL	338.334	-0.66207	0.336455	-1.96778	0.0490932	0.642312
LOC522845	21.8895	-1.46388	0.74404	-1.96747	0.0491288	0.642312
SLC25A25	1215.8	-0.907598	0.461563	-1.96636	0.0492572	0.642312
ECI1	5082.92	0.659238	0.335294	1.96615	0.0492816	0.642312
LOC618733	272.616	0.723218	0.367846	1.96609	0.0492884	0.642312
TM9SF1	303.904	0.74109	0.376966	1.96593	0.0493061	0.642312
CCDC66	133.249	-0.772158	0.392856	-1.9655	0.0493566	0.642312
GPR15	11.7307	-2.06858	1.05259	-1.96523	0.0493873	0.642312
FAM98B	159.487	0.864471	0.439908	1.96512	0.0494006	0.642312
DBP	825.756	-0.626763	0.318945	-1.96511	0.0494012	0.642312
LOC101906531	7.08223	2.83419	1.44297	1.96413	0.049515	0.642312
ARPC1A	2683.81	0.57388	0.292262	1.96358	0.0495786	0.642312
EIF4G2	3122.22	0.52957	0.269705	1.96351	0.0495865	0.642312
PIGC	782.943	0.638164	0.325012	1.96351	0.0495869	0.642312
MT1A	2023.94	4.31126	2.19625	1.96301	0.0496451	0.642312
LOC782370	10.942	-2.43954	1.24277	-1.96299	0.0496473	0.642312
TRIL	36.4636	1.62549	0.828141	1.96282	0.0496675	0.642312
ARL10	60.4602	1.03478	0.527492	1.96169	0.0497983	0.643154
LOC100847880	242.81	1.04599	0.533298	1.96136	0.0498373	0.643154
CD274	113.357	-1.06555	0.543366	-1.96102	0.0498769	0.643154
AFDN	1741.09	-0.700201	0.357079	-1.96091	0.0498894	0.643154
MAU2	963.705	-0.699951	0.357036	-1.96045	0.0499433	0.643344
MIR2449	12.9551	-2.58923	1.32121	-1.95974	0.0500257	0.643572
ANKRD23	134.271	-1.00609	0.513521	-1.9592	0.0500895	0.643572
SLC8B1	343.583	-0.680551	0.347368	-1.95916	0.0500937	0.643572
RAB21	456.864	0.820465	0.418839	1.9589	0.0501241	0.643572
LOC104976146	2.45693	-4.76049	2.4306	-1.95857	0.0501637	NA
SYNE2	2942.81	-0.544984	0.278262	-1.95853	0.0501683	0.643572
SAV1	222.08	0.649644	0.331753	1.95822	0.0502046	0.643572
MAOB	5299.06	0.603499	0.30823	1.95795	0.0502356	0.643572
TOMM70	1136.31	0.671449	0.343128	1.95685	0.0503654	0.644732
MUT	6447.21	0.637456	0.325986	1.95547	0.0505273	0.646301
LOC101908406	2.58374	4.84325	2.4772	1.95513	0.050568	NA
GSTA2	11391.2	0.775203	0.396555	1.95484	0.0506016	0.646746
SLC35A2	162.05	0.735542	0.376334	1.95449	0.0506431	0.646773
IPMK	130.128	0.805617	0.412751	1.95182	0.0509594	0.649116
HDGFL3	145.564	-0.757055	0.387877	-1.95179	0.0509632	0.649116
CRP	21651.3	0.706702	0.362098	1.95169	0.0509753	0.649116
CYP7B1	3189.88	0.654942	0.335591	1.95161	0.0509848	0.649116
SOX6	212.931	0.799201	0.409672	1.95083	0.051077	0.649787
FAM234A	589.56	-0.572105	0.29342	-1.94978	0.0512025	0.650879
HSF4	708.108	-0.897651	0.460474	-1.94941	0.0512469	0.650939
ZCCHC4	67.61	-0.917066	0.470608	-1.94868	0.0513333	0.651159
SLC9A3R1	1628.08	0.577868	0.296556	1.9486	0.0513436	0.651159
XPC	2174.37	-0.726086	0.372844	-1.94743	0.0514835	0.651322
CNGA2	3.76904	4.38043	2.24966	1.94715	0.0515169	0.651322
CPT2	1740.68	0.669647	0.343933	1.94703	0.0515313	0.651322
ORC4	558.874	-0.638631	0.328076	-1.9466	0.051583	0.651322
STK10	298.471	-0.772983	0.397156	-1.9463	0.0516189	0.651322
SAE1	411.027	0.664579	0.341535	1.94586	0.0516716	0.651322
ANKRD46	311.664	0.60543	0.311232	1.94527	0.0517427	0.651322
RPS27	9100.08	0.595845	0.306335	1.94508	0.0517658	0.651322
GBE1	1041.45	0.660186	0.339424	1.94502	0.0517729	0.651322
NUMB	424.564	-0.702324	0.361093	-1.945	0.0517755	0.651322
SEC14L6	466.806	-0.757942	0.389739	-1.94474	0.0518058	0.651322
EIF4G1	2122.16	0.569493	0.292903	1.94431	0.051858	0.651322
TIMM22	89.9144	0.892073	0.45884	1.94419	0.0518724	0.651322
RAB42	2.41425	-4.73144	2.43438	-1.94359	0.0519451	NA
PLD2	254.067	-0.796878	0.410058	-1.94333	0.0519762	0.652126
LOC101906866	10.2908	2.29369	1.1807	1.94266	0.0520574	0.65255
LMBRD1	511.591	0.647522	0.333378	1.94231	0.0521	0.65255
REPIN1	1668.63	-0.653398	0.336445	-1.94207	0.0521292	0.65255
MIR2408	2.84415	4.98792	2.57052	1.94044	0.0523268	NA
TMEM167A	1162.63	0.659823	0.340081	1.94019	0.0523565	0.654607
LOC104970913	33.6576	-1.28129	0.66061	-1.93956	0.0524328	0.654607
PCBP1	2358.23	0.627685	0.323706	1.93906	0.052494	0.654607
LOC104975607	27.8127	-1.28203	0.661163	-1.93905	0.0524955	0.654607
LOC112449595	27.568	-2.09212	1.07954	-1.93797	0.0526272	0.654607
LOC112446454	1159.06	-0.65345	0.337264	-1.9375	0.0526841	0.654607
AMT	767.055	-0.589903	0.30452	-1.93716	0.052726	0.654607
LOC112447121	14.7565	-1.72314	0.889775	-1.9366	0.0527939	0.654607
LOC112442318	3.47365	5.27771	2.72555	1.93638	0.0528208	0.654607
TMEM266	25.1577	1.48515	0.767102	1.93605	0.052861	0.654607
GYS1	176.597	-0.75028	0.387554	-1.93594	0.0528751	0.654607
NUP37	77.7972	1.03427	0.534257	1.9359	0.0528797	0.654607
LOC112445197	16.6198	-1.6239	0.839156	-1.93516	0.0529703	0.654607
LSM6	435.364	0.666242	0.344289	1.93512	0.0529751	0.654607
RHEB	546.346	0.664338	0.343334	1.93496	0.0529953	0.654607
SLC39A8	2108.33	0.653057	0.33753	1.93481	0.0530137	0.654607
SEC63	755.88	0.637811	0.329654	1.93479	0.0530162	0.654607
UBE2G1	867.26	0.673249	0.348085	1.93415	0.0530945	0.654607
LOC786726	95.209	1.05976	0.548241	1.93302	0.0532339	0.654607
IFI44	230.212	-0.941712	0.487298	-1.93252	0.0532957	0.654607
ACY1	5122.49	-0.557186	0.288366	-1.93222	0.0533327	0.654607
PPRC1	154.571	-0.873436	0.452071	-1.93208	0.0533501	0.654607
LAMC3	4.6703	3.63098	1.87965	1.93173	0.053393	0.654607
LOC101902700	8.02837	3.36629	1.74297	1.93135	0.0534402	0.654607
PPP2R1B	156.698	0.848205	0.439193	1.93128	0.053448	0.654607
CAMSAP3	483.97	-0.675938	0.350002	-1.93124	0.0534535	0.654607
CRYL1	1192.96	0.542594	0.281002	1.93093	0.053492	0.654607
ZNF574	386.243	-0.716038	0.370828	-1.93092	0.0534933	0.654607
RPN1	2536.46	0.624315	0.323336	1.93085	0.0535013	0.654607
DDX39B	2254.3	-0.594737	0.308046	-1.93068	0.0535228	0.654607
TTC32	137.761	0.745996	0.386402	1.93062	0.0535301	0.654607
TBC1D8	519.074	-0.570982	0.295917	-1.92954	0.0536644	0.65576
VWA8	869.818	0.600369	0.311307	1.92855	0.0537873	0.655777
LARGE2	202.82	-0.962993	0.49942	-1.92822	0.0538274	0.655777
UBR4	2699.56	-0.577007	0.299254	-1.92815	0.0538361	0.655777
FARP2	489.194	-0.711378	0.368959	-1.92807	0.0538466	0.655777
GPRC5B	145.132	0.786787	0.408129	1.92779	0.0538816	0.655777
ACAD11	685.75	0.634185	0.329077	1.92716	0.0539591	0.655777
NFKBIL1	305.923	0.717893	0.372524	1.92711	0.0539663	0.655777
TMEM185A	350.385	0.588315	0.305327	1.92683	0.0540003	0.655777
ZCWPW1	36.6626	-1.23144	0.639169	-1.92663	0.0540254	0.655777
LOC112446671	3.79852	-4.37433	2.27155	-1.9257	0.0541415	0.656701
PAG1	338.045	0.655482	0.340499	1.92506	0.0542216	0.656763
CBFA2T3	69.6405	-1.04092	0.540768	-1.92489	0.0542435	0.656763
LOC104969408	30.4416	-1.78152	0.925607	-1.9247	0.0542667	0.656763
ABCE1	464.146	0.653363	0.339529	1.92432	0.0543142	0.656854
SEC61A1	3004.82	0.598066	0.310872	1.92383	0.0543759	0.657
LOC112444600	25.1505	-1.38354	0.719252	-1.92359	0.0544064	0.657
UBAP2	410.189	-0.586831	0.305176	-1.92293	0.0544893	0.657475
NEIL2	125.823	0.868611	0.451895	1.92215	0.0545867	0.657475
BROX	687.065	0.625011	0.325165	1.92213	0.0545891	0.657475
IL1R2	96.0211	-0.960162	0.499703	-1.92146	0.0546732	0.657475
ZNF613	240.293	-0.87412	0.45495	-1.92136	0.054687	0.657475
LOC100138908	4547.85	0.730356	0.38013	1.92133	0.0546902	0.657475
MSRA	4032.09	0.569431	0.296464	1.92074	0.0547646	0.657475
ST7	124.764	0.765685	0.398686	1.92052	0.0547922	0.657475
RPLP2	5051.8	0.67047	0.349132	1.92039	0.0548089	0.657475
SLC25A17	379.988	0.642732	0.33474	1.92009	0.0548463	0.657475
ADAM33	12.5077	-2.39366	1.24757	-1.91865	0.0550285	0.658345
ALS2CL	881.451	-0.761431	0.396932	-1.91829	0.055074	0.658345
NAV3	359.739	-0.691867	0.360672	-1.91827	0.0550767	0.658345
POP1	123.333	-0.877681	0.457543	-1.91825	0.0550794	0.658345
ZNF304	266.658	-0.77206	0.402569	-1.91783	0.0551323	0.658498
POC1A	70.3144	-0.902687	0.470869	-1.91707	0.0552295	0.659179
CDK4	427.129	0.580247	0.30279	1.91634	0.0553224	0.659634
TSPAN12	419.919	0.651427	0.33997	1.91613	0.055348	0.659634
MIR122	234.218	-0.829425	0.433164	-1.91481	0.0555171	0.660297
HBG	26.2149	1.41746	0.740519	1.91414	0.0556025	0.660297
CHUK	294.048	0.636727	0.332684	1.91391	0.055632	0.660297
NFIA	2289.97	0.546924	0.285917	1.91288	0.0557634	0.660297
GCLC	1854.59	-0.526872	0.275482	-1.91255	0.0558062	0.660297
SQSTM1	3800.47	0.553091	0.289229	1.91229	0.0558386	0.660297
OTUD1	86.3543	0.903053	0.472352	1.91182	0.0558991	0.660297
MGC157368	2.97012	5.0444	2.63867	1.91172	0.0559122	NA
ADAMTS6	47.7644	-1.41995	0.742813	-1.91159	0.0559289	0.660297
HLF	928.312	0.498316	0.260742	1.91115	0.0559859	0.660297
USP13	78.5772	0.856602	0.448286	1.91084	0.0560254	0.660297
RAB24	741.875	-0.594389	0.311095	-1.91064	0.0560514	0.660297
LOC101907615	12.2878	-2.51107	1.31456	-1.9102	0.0561072	0.660297
LOC104972409	12.3618	-2.13179	1.11612	-1.91	0.0561331	0.660297
MYO6	1515.54	-0.718856	0.376375	-1.90995	0.0561401	0.660297
XBP1	2736.82	0.625065	0.327335	1.90956	0.0561902	0.660297
YWHAG	238.908	0.684362	0.358427	1.90935	0.056217	0.660297
REEP3	1097.63	0.557794	0.292147	1.90929	0.0562241	0.660297
LOC100299281	4009.61	0.707923	0.370799	1.90918	0.0562383	0.660297
RGS16	297.345	0.729341	0.382096	1.90879	0.0562889	0.660297
CCDC159	136.594	-0.720587	0.377576	-1.90846	0.0563323	0.660297
PDCD6IP	1609.75	-0.595013	0.311784	-1.90842	0.0563376	0.660297
ALG2	165.568	0.779536	0.408525	1.90817	0.0563688	0.660297
EVA1C	85.7028	-0.889679	0.466278	-1.90804	0.0563857	0.660297
DEFB4A	5.21735	-3.96755	2.07952	-1.90792	0.0564019	0.660297
CTU2	242.137	0.602351	0.315721	1.90786	0.0564095	0.660297
INTS5	135.924	0.737273	0.386625	1.90695	0.0565276	0.661208
MRPL53	610.606	0.609161	0.319725	1.90526	0.0567457	0.662629
SHBG	1914.25	0.597014	0.313376	1.9051	0.0567666	0.662629
JPT1	268.113	-0.630893	0.3312	-1.90487	0.0567968	0.662629
DTWD2	24.5724	1.83518	0.963685	1.90433	0.0568669	0.662629
FN1	18028.3	0.672051	0.353046	1.90358	0.0569652	0.662629
RNF8	325.427	0.590843	0.310438	1.90325	0.0570075	0.662629
PITPNM3	31.1816	1.23555	0.649431	1.90252	0.0571037	0.662629
NLRC5	327.266	-0.579018	0.304421	-1.90203	0.0571668	0.662629
HMGCS2	17584.5	0.721175	0.379335	1.90115	0.0572818	0.662629
LOC112449033	2.37854	4.72472	2.48563	1.90081	0.0573263	NA
ZFAND4	109.377	-0.85131	0.447876	-1.90077	0.0573318	0.662629
LOC101902135	15.0462	-2.08578	1.09734	-1.90076	0.0573341	0.662629
MIER2	290.974	-0.807651	0.424968	-1.9005	0.0573676	0.662629
MRPL50	251.35	0.694007	0.365356	1.89953	0.0574943	0.662629
ERP29	1109.28	0.607553	0.319891	1.89925	0.0575317	0.662629
LARP4B	865.929	-0.503479	0.265119	-1.89907	0.0575556	0.662629
PPTC7	41.5641	-1.34987	0.710895	-1.89884	0.0575859	0.662629
PLS3	853.968	0.510244	0.268718	1.8988	0.0575902	0.662629
LOC112448305	3.17227	-4.09409	2.15732	-1.89776	0.0577272	NA
NSMF	1277.97	-0.591558	0.31181	-1.89718	0.0578046	0.662629
CDKN1A	379.057	0.712045	0.37549	1.89631	0.0579191	0.662629
ITGB7	554.487	-0.5971	0.314925	-1.89601	0.057959	0.662629
LOC104975290	320.045	-0.674902	0.355998	-1.8958	0.0579859	0.662629
PFKP	160.374	-0.761696	0.401807	-1.89568	0.0580028	0.662629
DDX5	5141.53	-0.582627	0.307375	-1.89549	0.0580275	0.662629
CPB2	7624.54	0.772743	0.40768	1.89547	0.0580307	0.662629
MMS19	418.891	-0.630726	0.332762	-1.89543	0.0580359	0.662629
RASGEF1B	1542.7	0.500556	0.264118	1.8952	0.0580664	0.662629
PLG	34560.5	0.82402	0.434838	1.89501	0.0580915	0.662629
DUSP1	580.463	-0.930402	0.490995	-1.89493	0.0581012	0.662629
TMEM82	743.319	0.565476	0.298562	1.894	0.0582251	0.662629
ISM2	3.34616	-5.21088	2.75127	-1.89399	0.0582262	0.662629
LOC107131588	3.34616	-5.21088	2.75127	-1.89399	0.0582262	0.662629
LOC112444761	3.34616	-5.21088	2.75127	-1.89399	0.0582262	0.662629
STK19	1543.15	-0.636274	0.33596	-1.8939	0.0582387	0.662629
MAN2A2	285.684	-0.671275	0.354589	-1.8931	0.0583439	0.662629
LOC112441777	29.7207	-1.3843	0.731368	-1.89275	0.0583911	0.662629
GPR174	224.49	-0.677262	0.357866	-1.8925	0.0584242	0.662629
HRG	12059.5	0.718351	0.379624	1.89227	0.0584554	0.662629
C25H7orf50	568.318	-0.555501	0.293616	-1.89193	0.0584997	0.662629
DGKD	1487.54	-0.715152	0.378192	-1.89098	0.0586275	0.662629
FAHD2A	1812.73	0.670654	0.354688	1.89082	0.0586477	0.662629
ZNF329	350.793	-0.649157	0.343336	-1.89073	0.0586599	0.662629
LOC100848077	111.208	-0.816342	0.431807	-1.89053	0.0586878	0.662629
ELMO2	336.498	-0.683316	0.361488	-1.89029	0.0587192	0.662629
TMEM167B	223.457	0.659072	0.348681	1.89018	0.0587332	0.662629
PHF7	34.2445	1.23409	0.653014	1.88984	0.058779	0.662629
EFEMP2	66.6926	-1.03821	0.549423	-1.88963	0.0588075	0.662629
ZMYND15	264.571	-0.770581	0.407833	-1.88945	0.0588315	0.662629
RTRAF	2432.91	0.652903	0.345635	1.889	0.0588921	0.662629
LOC112445780	9.45605	-2.66488	1.41081	-1.88891	0.0589044	0.662629
AKAP8	477.363	-0.625691	0.33125	-1.88888	0.0589081	0.662629
ALDH7A1	1208.98	0.619967	0.328291	1.88847	0.0589635	0.662629
GNL3	471.938	-0.542735	0.287441	-1.88816	0.0590046	0.662629
SRRM2	5104.66	-0.656588	0.347761	-1.88804	0.0590203	0.662629
TOP3A	734.007	-0.577736	0.306027	-1.88786	0.0590445	0.662629
KCNJ4	463.196	-0.7559	0.400429	-1.88773	0.0590627	0.662629
RCN1	4986.54	0.69186	0.366512	1.88769	0.0590678	0.662629
MTX2	270.528	0.705289	0.373734	1.88714	0.0591412	0.662629
CD44	313.916	-0.698978	0.3704	-1.88709	0.0591481	0.662629
CROCC	259.81	-0.825431	0.437511	-1.88665	0.059207	0.662629
CABLES2	213.399	-0.727646	0.385715	-1.88649	0.0592292	0.662629
SPTAN1	2135.19	-0.52346	0.277492	-1.8864	0.0592413	0.662629
OMD	4.95243	-3.88759	2.06089	-1.88637	0.0592454	0.662629
S100PBP	1184.48	-0.664846	0.352462	-1.88629	0.059256	0.662629
AGER	60.5033	-1.39728	0.740793	-1.8862	0.0592683	0.662629
MLKL	38.5229	-1.0951	0.580645	-1.886	0.059295	0.662629
RPS5	13994.4	0.585157	0.31034	1.88554	0.0593573	0.662629
WDFY4	219.681	-0.677996	0.359627	-1.88527	0.059393	0.662629
NNAT	111.544	-0.99822	0.529487	-1.88526	0.0593948	0.662629
ARHGEF10L	577.361	-0.651913	0.345892	-1.88473	0.0594664	0.662697
MAB21L1	3.62973	4.29743	2.28043	1.88449	0.0594993	0.662697
LOC104973427	39.3611	-1.19851	0.636094	-1.88416	0.0595427	0.662697
METTL23	215.669	0.701487	0.372364	1.88387	0.059582	0.662697
FGB	176809	0.798121	0.423694	1.88372	0.0596027	0.662697
ZNF598	697.119	-0.599582	0.318408	-1.88306	0.0596923	0.663244
VEGFA	2888.62	-0.654344	0.347556	-1.8827	0.0597408	0.663334
P3H1	641.764	-0.578023	0.307277	-1.88111	0.0599566	0.664023
LOC104975830	2.71174	4.91842	2.61472	1.88105	0.0599647	NA
SERPINB6	3593.04	0.657119	0.349359	1.88093	0.0599816	0.664023
MAP1S	47.7985	-1.04793	0.557147	-1.88088	0.059988	0.664023
CREB3L3	1152.14	0.743261	0.395167	1.88088	0.0599882	0.664023
SOD1	13940.8	0.631047	0.335528	1.88075	0.0600053	0.664023
IYD	378.255	0.737595	0.392434	1.87954	0.0601709	0.665408
BCKDHB	1519.45	0.70592	0.37566	1.87915	0.0602245	0.665552
RNF212	11.0178	-2.46948	1.31533	-1.87746	0.0604549	0.666967
AGTR1	409.636	0.737522	0.392837	1.87742	0.0604601	0.666967
MAEL	6.23536	2.98525	1.59017	1.87732	0.0604745	0.666967
LOC104970902	2.86008	-4.98563	2.65607	-1.87707	0.0605083	NA
AVPR2	2.86008	-4.98563	2.65607	-1.87707	0.0605083	NA
DPP3	1185.13	0.597385	0.318326	1.87664	0.0605673	0.667123
S1PR3	241.79	-0.731348	0.389826	-1.87609	0.0606432	0.667123
LOC112445208	9.71289	2.36898	1.26282	1.87595	0.0606621	0.667123
METTL7A	2384.52	0.666268	0.355361	1.8749	0.060806	0.667123
LOC104968422	60.729	-0.939823	0.50128	-1.87484	0.0608141	0.667123
MPHOSPH10	262.996	0.819995	0.437398	1.87471	0.0608326	0.667123
MAEA	581.569	-0.573856	0.306106	-1.8747	0.0608345	0.667123
SUN3	23.2147	-2.01138	1.07305	-1.87445	0.0608685	0.667123
TMEM126A	264.851	0.764491	0.407893	1.87424	0.0608969	0.667123
STARD7	1493.82	0.538054	0.287194	1.87349	0.0610011	0.667123
IL17D	110.838	-0.843005	0.449984	-1.87341	0.0610117	0.667123
TLR4	140.266	-0.701226	0.374363	-1.87312	0.061052	0.667123
LOC516108	1181.67	0.555482	0.296565	1.87305	0.0610612	0.667123
TMEFF1	8.56125	2.55541	1.36448	1.8728	0.0610954	0.667123
MRPS12	383.395	0.672108	0.358882	1.87278	0.0610984	0.667123
PDE9A	127.9	-0.764721	0.408496	-1.87204	0.0612007	0.667729
TGOLN2	2894.63	0.612237	0.327112	1.87164	0.061256	0.667729
IGSF6	66.1855	-1.01363	0.541615	-1.8715	0.061276	0.667729
DGAT1	1715.48	-0.584796	0.312785	-1.86964	0.0615333	0.668055
RMND1	357.767	-0.602468	0.322253	-1.86955	0.0615464	0.668055
COA5	302.641	0.638655	0.341739	1.86884	0.0616457	0.668055
ADGRG6	365.86	0.630454	0.337359	1.86879	0.0616515	0.668055
BAIAP2L2	831.416	-0.756918	0.405335	-1.86739	0.0618471	0.668055
LOC528040	4360.46	-0.539115	0.288705	-1.86736	0.0618515	0.668055
DNAJB4	303.376	-0.663914	0.355562	-1.86722	0.0618705	0.668055
PHKG1	55.5121	-1.25432	0.671796	-1.86712	0.0618852	0.668055
SUMO3	1106.55	0.50729	0.271711	1.86702	0.0618984	0.668055
PUS3	456.274	-0.548203	0.293626	-1.86701	0.0618998	0.668055
LOC112444843	2.76067	-4.93424	2.64326	-1.86673	0.0619399	NA
MPZL2	72.6213	0.943928	0.505726	1.86648	0.0619743	0.668055
DPAGT1	402.037	0.585821	0.313916	1.86617	0.0620173	0.668055
LOC104973799	3.80676	-4.37911	2.34673	-1.86605	0.0620343	0.668055
LOC100138449	384.29	-0.650772	0.348758	-1.86597	0.0620457	0.668055
ERCC6L2	241.065	0.70404	0.377312	1.86593	0.0620505	0.668055
EEF2	12897.2	0.555505	0.297764	1.86559	0.0620993	0.668055
LTF	310.698	0.935108	0.501284	1.86543	0.0621217	0.668055
CARMIL1	390.314	-0.695915	0.373088	-1.86529	0.0621413	0.668055
LOC112448084	42.0431	-1.06222	0.569599	-1.86485	0.0622028	0.668055
PEX13	75.7117	0.868147	0.465674	1.86428	0.0622823	0.668055
TP73	17.3417	-1.58799	0.851905	-1.86405	0.0623151	0.668055
MMADHC	2662.03	0.643826	0.3454	1.864	0.0623216	0.668055
SH3BGRL	2982.43	0.698618	0.374797	1.86399	0.0623229	0.668055
HBB	111.303	-2.98659	1.60227	-1.86397	0.0623254	0.668055
LOC112442681	36.4939	-1.24302	0.666991	-1.86362	0.0623755	0.668055
LOC112443502	895.564	-0.597764	0.320823	-1.86322	0.0624311	0.668055
LOC112447834	2.70497	4.91112	2.63587	1.86319	0.062436	NA
FBXL2	94.5947	-0.854087	0.4585	-1.86279	0.0624924	0.668055
EDNRA	240.021	0.70132	0.376586	1.86231	0.0625595	0.668055
CDA	59.6635	-0.948351	0.509332	-1.86195	0.0626102	0.668055
LRRC59	234.158	0.614296	0.329965	1.8617	0.0626457	0.668055
AP2M1	2596.81	0.534562	0.287138	1.86169	0.0626472	0.668055
TMEM127	120.249	0.739045	0.397005	1.86155	0.0626662	0.668055
WDR83OS	792.595	0.585937	0.314766	1.8615	0.0626733	0.668055
PPP4R3B	1080.77	0.529087	0.284244	1.86138	0.0626899	0.668055
CHIA	3837.12	0.631186	0.339231	1.86063	0.0627957	0.668748
LOC107132618	2.68092	4.89878	2.63409	1.85976	0.0629191	NA
CIDEC	23.7943	-1.2816	0.689216	-1.8595	0.0629558	0.669581
ANAPC7	470.316	-0.583831	0.314007	-1.85929	0.0629856	0.669581
FUT6	14.0127	-7.26902	3.90988	-1.85914	0.063007	0.669581
MRPL51	653.671	0.584678	0.314556	1.85874	0.0630638	0.669581
CCL4	94.1249	-1.15472	0.621342	-1.85843	0.0631083	0.669581
LOC112445741	19.4132	1.92394	1.03545	1.85807	0.0631587	0.669581
ULBP13	8.37566	-2.4915	1.34118	-1.85769	0.0632132	0.669581
FBXL8	108.7	0.823017	0.443278	1.85666	0.063359	0.669581
TMCO6	316.3	-0.627267	0.337878	-1.85649	0.0633835	0.669581
ASB13	81.7668	-0.931663	0.501897	-1.85628	0.0634132	0.669581
SAYSD1	113.442	0.856205	0.461252	1.85626	0.0634158	0.669581
SNAI2	140.709	0.708871	0.381909	1.85613	0.0634355	0.669581
C1R	32441.4	0.725442	0.390841	1.85611	0.0634385	0.669581
RPS4Y1	487.456	0.576028	0.31038	1.85588	0.0634705	0.669581
CLK3	699.559	-0.56182	0.302742	-1.85577	0.063486	0.669581
HIVEP3	15.6566	-1.72084	0.92762	-1.85511	0.0635806	0.669819
LOC788150	12.6603	-2.39218	1.28956	-1.85504	0.0635902	0.669819
ALKBH4	754.105	0.605503	0.326499	1.85454	0.0636625	0.669956
HIGD1A	420.089	0.673476	0.363276	1.8539	0.0637537	0.669956
PRKCSH	1510.42	0.591538	0.319083	1.85387	0.0637581	0.669956
ELL2	698.845	0.602428	0.324971	1.85379	0.0637687	0.669956
ZSWIM3	32.427	-1.41057	0.761085	-1.85337	0.063829	0.669956
GFRA2	25.9119	-1.36326	0.735676	-1.85308	0.0638715	0.669956
KIAA0895	35.3871	-1.76228	0.951151	-1.85279	0.0639122	0.669956
P2RY6	54.2321	-1.13689	0.613688	-1.85255	0.0639466	0.669956
ARL4C	74.3679	-0.93123	0.502719	-1.85238	0.0639706	0.669956
HSP90AB1	5928.7	0.599021	0.323448	1.85198	0.0640284	0.670012
MED24	305.734	-0.768666	0.415145	-1.85156	0.064089	0.670012
LOC104972400	17.8033	-1.77743	0.960316	-1.85088	0.0641863	0.670012
ELOC	673.92	0.55917	0.302213	1.85025	0.0642771	0.670012
TMEM19	201.781	0.726799	0.392811	1.85025	0.0642777	0.670012
PPP1R16A	129.222	-0.880838	0.476118	-1.85004	0.0643078	0.670012
PIGX	310.156	0.711316	0.384489	1.85003	0.0643093	0.670012
MORF4L1	2035.88	0.547749	0.296077	1.85002	0.0643107	0.670012
SEMA4C	783.503	-0.706595	0.382015	-1.84965	0.0643639	0.670012
LOC789694	2.68034	-4.87639	2.63668	-1.84944	0.0643945	NA
CHIC2	116.494	0.715052	0.386692	1.84915	0.0644362	0.670012
RPL3	8991.07	0.517842	0.280049	1.84911	0.0644419	0.670012
AHCY	41659.9	0.593964	0.321303	1.84861	0.0645143	0.670012
PGM1	2077.13	0.62427	0.337727	1.84845	0.0645379	0.670012
PHOSPHO1	25.6339	-1.25146	0.677105	-1.84825	0.0645662	0.670012
DYNC1H1	2440.66	-0.477693	0.25849	-1.84801	0.0646003	0.670012
LOC104969356	7.30786	3.26319	1.76631	1.84746	0.0646805	0.670012
OGFOD3	262.37	0.779965	0.422203	1.84737	0.0646938	0.670012
NICN1	453.754	-0.647106	0.350317	-1.8472	0.0647177	0.670012
LOC101902458	67.6375	-0.912882	0.494267	-1.84694	0.0647554	0.670012
GDI2	4776.2	0.571099	0.309256	1.84669	0.0647924	0.670012
DRD4	3.21058	5.15902	2.79464	1.84604	0.0648857	NA
LOC112448094	2.79504	4.9567	2.68524	1.8459	0.0649062	NA
ACAP1	407.819	-0.684469	0.370827	-1.84579	0.0649227	0.670936
NR6A1	185.077	-0.670536	0.363362	-1.84537	0.0649842	0.671149
LOC112449293	155.641	-0.77977	0.422673	-1.84485	0.0650588	0.671497
FGA	156868	0.727014	0.394245	1.84407	0.0651733	0.67184
TMEM116	19.811	-1.59404	0.864733	-1.84339	0.0652721	0.67184
UBP1	1096.86	-0.506148	0.274575	-1.84339	0.0652721	0.67184
DMRTA1	2.33132	-4.68858	2.54359	-1.84329	0.0652866	NA
LOC107131704	4.06964	-3.59083	1.94855	-1.84283	0.0653545	0.67184
HDGF	959.207	0.516716	0.280423	1.84263	0.0653826	0.67184
DOCK3	49.5148	-1.35518	0.735565	-1.84237	0.0654215	0.67184
CDHR2	12.9099	-2.13843	1.16083	-1.84216	0.0654512	0.67184
LOC107131948	610.561	-0.579806	0.31475	-1.84212	0.065458	0.67184
RETREG2	1735.92	0.553629	0.300543	1.8421	0.0654605	0.67184
DNAH2	15.6919	-1.82692	0.992307	-1.84108	0.0656099	0.672604
LOC112444253	4.00467	-3.56334	1.93589	-1.84067	0.0656699	0.672604
LOC112445986	6.80732	2.77476	1.50748	1.84066	0.0656707	0.672604
LOC104968970	97.6956	-0.840243	0.456641	-1.84005	0.0657603	0.672604
YWHAQ	1465.54	0.517789	0.281412	1.83997	0.065773	0.672604
ELP2	202.065	0.638293	0.346914	1.83991	0.0657808	0.672604
UPF3A	35.2074	1.28453	0.698337	1.83941	0.0658551	0.672902
VCAM1	494.369	0.755357	0.41074	1.83902	0.0659129	0.672902
NAV1	128.698	-0.709403	0.385786	-1.83885	0.0659367	0.672902
LOC531557	293.118	-0.840412	0.457372	-1.83748	0.066139	0.672902
NELFA	932.178	-0.570544	0.310541	-1.83726	0.0661717	0.672902
MOK	42.7586	-1.209	0.658048	-1.83725	0.0661723	0.672902
LOC107132724	166.362	-0.722589	0.393321	-1.83715	0.0661876	0.672902
STT3A	2025.07	0.604509	0.329124	1.83672	0.0662512	0.672902
NEURL3	82.7942	1.00987	0.549903	1.83646	0.0662902	0.672902
LOC101902831	6.44021	-2.48863	1.3553	-1.83622	0.0663253	0.672902
EZH2	93.0309	-0.774158	0.421692	-1.83584	0.0663818	0.672902
CNOT9	1415.33	-0.533315	0.290537	-1.83562	0.0664141	0.672902
LPGAT1	2576.83	0.773039	0.421134	1.83561	0.0664152	0.672902
CYP7A1	2294.47	-1.88732	1.02821	-1.83554	0.0664254	0.672902
RNLS	141.359	0.777399	0.423542	1.83547	0.0664358	0.672902
KPTN	135.136	0.763446	0.416083	1.83484	0.0665294	0.672902
DNAH17	15.0466	-1.81662	0.990089	-1.8348	0.0665351	0.672902
MRPS34	1446.57	0.618193	0.337128	1.8337	0.0666983	0.672902
TP53I13	877.842	-0.736153	0.401561	-1.83323	0.0667687	0.672902
SRP54	487.56	0.607251	0.331287	1.83301	0.0668018	0.672902
SLC17A2	1389.73	0.556202	0.303471	1.8328	0.0668321	0.672902
CACHD1	172.245	-0.685409	0.373991	-1.83269	0.0668489	0.672902
OSBPL1A	1094.5	0.494336	0.269748	1.83258	0.0668646	0.672902
PTK2	505.092	-0.625059	0.341155	-1.83218	0.066924	0.672902
ILVBL	1436.29	0.603095	0.329284	1.83153	0.0670208	0.672902
SERP1	649.235	0.665287	0.36334	1.83103	0.0670962	0.672902
RIPK4	306.718	-0.652927	0.35663	-1.83082	0.0671267	0.672902
PAOX	871.4	-0.580148	0.316914	-1.83062	0.0671573	0.672902
LOC104974020	24.5592	-1.3638	0.745017	-1.83057	0.0671654	0.672902
CCAR2	1578.6	-0.558691	0.305205	-1.83054	0.0671691	0.672902
S100A11	546.228	-0.544742	0.297621	-1.83032	0.067202	0.672902
REV1	264.25	-0.694207	0.379361	-1.82994	0.0672592	0.672902
NFYC	598.401	-0.624885	0.341556	-1.82952	0.0673212	0.672902
B4GALT7	115.103	0.764105	0.417705	1.82929	0.0673555	0.672902
SLC40A1	4238.89	0.486387	0.265936	1.82896	0.0674049	0.672902
WDR97	363.21	-0.695155	0.380126	-1.82875	0.0674377	0.672902
RNF128	4027.6	0.644387	0.35244	1.82836	0.0674952	0.672902
BRCA1	467.653	-0.622654	0.34056	-1.82832	0.0675011	0.672902
MLXIPL	2482.85	-0.655928	0.358875	-1.82774	0.0675891	0.672902
ABI3	201.001	-0.681103	0.37271	-1.82743	0.0676345	0.672902
SMU1	430.594	0.612453	0.335198	1.82714	0.0676792	0.672902
IL7	207.198	0.820193	0.448992	1.82675	0.067738	0.672902
LOC101907729	5.95486	-3.57074	1.95535	-1.82613	0.0678302	0.672902
CLEC12A	233.579	-0.72084	0.394746	-1.82608	0.0678376	0.672902
MR1	13.7669	-1.94835	1.06712	-1.82579	0.0678812	0.672902
HAMP	3493.57	1.79355	0.982398	1.82568	0.0678981	0.672902
ADK	3956.29	0.705483	0.386486	1.82538	0.0679444	0.672902
MYO1F	274.512	-0.640775	0.351041	-1.82536	0.0679468	0.672902
HECTD4	369.282	-0.617401	0.33825	-1.82528	0.0679592	0.672902
ZNF594	2.72623	-4.91655	2.69367	-1.82522	0.0679674	NA
RIMBP2	43.7748	-1.21417	0.665243	-1.82515	0.0679785	0.672902
HOXA5	58.5638	0.884168	0.48444	1.82514	0.0679806	0.672902
FKBP4	2941.93	0.569611	0.312115	1.825	0.0680007	0.672902
PIGF	70.6264	0.839337	0.459919	1.82497	0.0680062	0.672902
HIBCH	950.507	0.569109	0.311876	1.82479	0.0680322	0.672902
CERK	664.409	-0.602483	0.330205	-1.82458	0.0680652	0.672902
LOC112447600	3.15128	5.13037	2.81187	1.82454	0.0680702	NA
CPNE7	2.60645	-4.84839	2.6575	-1.82442	0.0680887	NA
AMBP	181835	0.645226	0.353874	1.82332	0.0682551	0.673832
CAPG	212.463	-0.668763	0.366795	-1.82326	0.0682641	0.673832
RALGPS2	579.523	0.738982	0.405335	1.82314	0.0682824	0.673832
ZNF3	400.405	-0.662881	0.363706	-1.82258	0.0683675	0.673896
LOC785873	353.832	-0.570786	0.313179	-1.82255	0.0683711	0.673896
SERBP1	1150.14	0.535284	0.293845	1.82165	0.0685079	0.674737
PCDH1	479.091	0.581305	0.319202	1.82112	0.0685885	0.674737
HSPD1	2583	0.701398	0.385236	1.8207	0.0686532	0.674737
LGALS3	55.8965	-1.14585	0.629349	-1.82069	0.0686536	0.674737
PIGR	1076.38	0.500327	0.274809	1.82064	0.0686619	0.674737
LRP11	162.513	0.865036	0.475485	1.81927	0.0688702	0.675695
CANX	3707.51	0.555355	0.305264	1.81926	0.0688716	0.675695
LOC101904042	51.1597	-0.968318	0.5323	-1.81912	0.0688927	0.675695
LOC511617	80.936	-0.797951	0.438738	-1.81874	0.0689507	0.675695
CALML4	247.576	0.794056	0.436619	1.81865	0.0689653	0.675695
LOC112442787	9.37098	2.02005	1.1112	1.81789	0.0690806	0.676422
TIMM13	348.697	0.571076	0.314375	1.81654	0.0692873	0.677791
HNRNPH2	566.875	0.558749	0.30766	1.81612	0.0693518	0.677791
PACRGL	70.5	-1.10372	0.607835	-1.81582	0.0693985	0.677791
IFT88	170.952	-0.634606	0.349633	-1.81506	0.0695142	0.677791
DDRGK1	1870.35	0.595832	0.328303	1.81489	0.0695415	0.677791
LOC101905897	43.6353	-1.11262	0.613088	-1.81478	0.069558	0.677791
ARHGAP8	13.0675	-2.30285	1.26898	-1.81472	0.0695664	0.677791
HBP1	1017.84	0.524411	0.289007	1.81453	0.0695966	0.677791
LOC100337081	90.5774	1.03407	0.569898	1.81448	0.0696032	0.677791
PEBP1	12686.1	0.655868	0.361501	1.81429	0.0696335	0.677791
STEAP3	1806.7	0.689476	0.380137	1.81375	0.0697155	0.678187
RNPC3	941.086	-0.64832	0.35751	-1.81343	0.0697654	0.67827
IBA57	287.865	0.745287	0.411166	1.81262	0.0698906	0.678989
DLK2	2.17942	4.59962	2.53814	1.8122	0.0699556	NA
CEP85	166.277	-0.734614	0.405397	-1.81208	0.0699732	0.678989
AP3S2	376.714	0.673305	0.371585	1.81198	0.0699891	0.678989
CALHM1	2.60779	4.85671	2.68076	1.81169	0.0700339	NA
MAGED1	909.076	0.666267	0.367809	1.81145	0.0700715	0.678989
LOC112445954	104.409	0.719964	0.397598	1.81078	0.0701743	0.678989
SLC25A29	333.494	-0.691203	0.381726	-1.81073	0.0701825	0.678989
SLC9C2	26.7845	1.48647	0.821003	1.81056	0.0702094	0.678989
XPO6	443.166	-0.560307	0.309483	-1.81046	0.0702242	0.678989
COPE	1933.63	0.566738	0.313045	1.8104	0.0702332	0.678989
BOLA2B	1319.71	-0.519958	0.287226	-1.81028	0.0702531	0.678989
TMEM175	414.269	-0.578002	0.319353	-1.80992	0.0703083	0.679123
RBBP6	994.71	-0.525519	0.290439	-1.8094	0.0703894	0.679506
ZSWIM5	4.77675	-3.20755	1.77329	-1.80882	0.0704796	0.679607
ZBTB38	435.435	0.544812	0.301272	1.80837	0.0705483	0.679607
PSMB1	2657.6	0.697102	0.385524	1.80819	0.0705768	0.679607
ABL1	205.621	-0.684987	0.37884	-1.80812	0.0705882	0.679607
APBB3	364.965	-0.714727	0.395314	-1.808	0.0706069	0.679607
LOC107131858	5.57236	3.26867	1.80853	1.80736	0.0707058	0.679974
COMMD1	244.885	0.741625	0.410368	1.80722	0.0707279	0.679974
SSR1	2904.17	0.555157	0.307311	1.8065	0.070841	0.680593
AMFR	1702.74	0.603132	0.333909	1.80628	0.0708752	0.680593
GPR12	2.16724	4.59205	2.54229	1.80626	0.0708775	NA
KCTD13	48.915	-1.15086	0.637347	-1.80571	0.0709635	0.680594
TRA2A	1727.95	-0.503253	0.278741	-1.80545	0.0710046	0.680594
MRPL37	613.426	0.62928	0.348555	1.8054	0.0710125	0.680594
LOC104972065	3.07847	-5.09078	2.82056	-1.80488	0.0710932	NA
ARF1	1878.26	0.504109	0.279366	1.80447	0.0711571	0.680594
CLECL1	35.1335	-1.26729	0.70241	-1.8042	0.0712005	0.680594
CHD1L	322.753	-0.636168	0.352605	-1.80419	0.0712013	0.680594
SLC2A9	339.163	0.839335	0.46527	1.80397	0.0712356	0.680594
CORO6	68.3428	-1.19632	0.663225	-1.80379	0.0712645	0.680594
WWP2	2137.66	-0.585161	0.324416	-1.80374	0.0712729	0.680594
PLEKHG6	211.32	-0.72257	0.400621	-1.80363	0.0712901	0.680594
MRPL22	394.299	0.588556	0.326381	1.80328	0.0713449	0.680717
FYB2	295.688	-0.689053	0.382246	-1.80264	0.0714444	0.680717
PLEKHH2	80.4766	-1.00447	0.557229	-1.80261	0.0714492	0.680717
ZMAT1	192.131	-0.868185	0.48166	-1.80249	0.0714689	0.680717
DDB1	1014.5	0.574345	0.318811	1.80152	0.0716205	0.681602
2022-03-01	216.909	-0.641508	0.356205	-1.80095	0.0717103	0.681602
SYN1	7.70323	-2.29007	1.27177	-1.80069	0.0717518	0.681602
CEP350	573.633	-0.526869	0.292617	-1.80054	0.0717749	0.681602
NEGR1	5.48293	3.22515	1.79143	1.80032	0.0718096	0.681602
LOC100301263	5.42033	3.20598	1.78087	1.80023	0.0718236	0.681602
TRIM9	3.10228	-4.07077	2.2614	-1.80011	0.0718437	NA
GLO1	4588.39	0.626839	0.348261	1.79991	0.0718749	0.681602
EEF1A1	78305.3	0.580128	0.322405	1.79938	0.0719589	0.681602
LOC100847850	47.7135	-0.986031	0.548	-1.79933	0.0719668	0.681602
LOC107131684	55.6544	-1.04151	0.579013	-1.79877	0.0720543	0.681602
SLC12A7	1776	-0.515757	0.286756	-1.79859	0.0720836	0.681602
ONECUT1	51.88	1.10117	0.612326	1.79834	0.072123	0.681602
LOC107132296	11.869	-2.2503	1.25136	-1.79828	0.0721325	0.681602
PLEKHA7	333.687	-0.620079	0.344831	-1.79821	0.0721433	0.681602
PDE4C	2.19161	4.60721	2.56214	1.79818	0.0721478	NA
COL1A1	156.588	-0.864055	0.480624	-1.79778	0.0722122	0.681861
LOC112445953	16.4681	1.59907	0.889656	1.7974	0.0722716	0.68203
LOC540403	98.7259	-0.844948	0.470303	-1.79661	0.0723982	0.68217
CCDC112	31.1222	-1.19614	0.66582	-1.79649	0.0724171	0.68217
SWSAP1	72.6477	0.8885	0.494582	1.79646	0.0724206	0.68217
DUSP12	256.83	0.607058	0.337956	1.79626	0.0724528	0.68217
TM9SF3	1701.77	0.545594	0.303928	1.79514	0.0726317	0.682232
SERPINA3-1	55091.7	0.798606	0.444894	1.79505	0.072646	0.682232
TAGAP	74.2778	-0.920056	0.512631	-1.79477	0.0726901	0.682232
KRT8	2083.73	0.687681	0.383189	1.79462	0.0727135	0.682232
PAFAH2	646.436	0.596184	0.332219	1.79455	0.0727254	0.682232
LOC505479	26.6587	1.61621	0.900684	1.79443	0.0727453	0.682232
CD68	757.821	-0.650824	0.362796	-1.79391	0.0728273	0.682232
C13H20orf202	10.8381	-1.87302	1.04444	-1.79332	0.072922	0.682232
AIG1	625.478	0.571702	0.318821	1.79318	0.0729447	0.682232
PAK1	188.202	-0.673026	0.375342	-1.7931	0.0729571	0.682232
LOC112448058	6.82956	-2.58567	1.44211	-1.79297	0.0729771	0.682232
EEPD1	825.778	-0.700223	0.390631	-1.79254	0.073046	0.682232
C17H12orf43	173.346	0.830233	0.463327	1.79189	0.07315	0.682232
SCOC	250.467	0.583862	0.325864	1.79174	0.0731752	0.682232
LOC112444545	5.5167	-2.92133	1.63057	-1.7916	0.0731973	0.682232
CD40	81.0466	-0.96459	0.53846	-1.79138	0.0732316	0.682232
RPS20	9510.13	0.515731	0.287919	1.79123	0.0732557	0.682232
KCNA3	167.227	-0.72602	0.405336	-1.79116	0.0732679	0.682232
BEX2	1463.07	0.581608	0.324736	1.79102	0.0732909	0.682232
NMNAT2	82.006	-1.17802	0.657843	-1.79074	0.0733357	0.682232
HSPA5	3962.71	0.604781	0.337782	1.79045	0.073382	0.682232
LOC112442229	12.0936	-1.92448	1.07496	-1.79028	0.0734088	0.682232
ZFAND6	1454.94	0.506644	0.283003	1.79024	0.0734155	0.682232
ATXN10	788.529	0.655311	0.366249	1.78925	0.073575	0.682811
LOC104975683	3.93853	3.37826	1.88837	1.78898	0.0736179	0.682811
OMA1	125.116	0.677982	0.379055	1.78861	0.0736774	0.682811
LOC112442711	2.5299	4.81471	2.69187	1.78861	0.0736775	NA
EWSR1	2473.14	-0.526753	0.294508	-1.78858	0.0736817	0.682811
TMEM145	15.9323	-1.67385	0.935864	-1.78856	0.0736858	0.682811
PHF12	352.505	-0.602019	0.336717	-1.78791	0.0737911	0.683401
MRPL20	407.507	0.726183	0.406525	1.78632	0.0740475	0.685296
CHRM1	4.61109	-3.06845	1.71794	-1.78612	0.0740793	0.685296
URAD	1855.44	0.659219	0.369275	1.78517	0.0742332	0.685479
ZNF34	821.836	-0.611138	0.342426	-1.78473	0.0743048	0.685479
EEF1B2	7887.71	0.580597	0.325318	1.78471	0.0743086	0.685479
CD2BP2	431.361	0.575302	0.322438	1.78422	0.0743873	0.685479
SLC39A9	890.07	0.62385	0.349695	1.78398	0.0744263	0.685479
NFX1	1381.51	-0.590653	0.331124	-1.78379	0.0744585	0.685479
MFSD1	1073.55	0.599347	0.336088	1.7833	0.074537	0.685479
HMG20A	305.675	0.594018	0.333118	1.78321	0.0745526	0.685479
SPCS3	1923.08	0.566812	0.317862	1.7832	0.0745541	0.685479
CYP2U1	891.307	0.543671	0.30489	1.78317	0.074558	0.685479
AREG	9.06231	-2.99225	1.67833	-1.78287	0.0746075	0.685479
RPS13	4726.83	0.550515	0.308895	1.7822	0.074716	0.685479
CCL28	27.0831	1.20473	0.676203	1.78161	0.0748131	0.685479
LOC101907255	22.6252	-1.48392	0.83307	-1.78127	0.0748686	0.685479
RAB11FIP4	421.399	-0.620098	0.34813	-1.78123	0.0748751	0.685479
LOC112445931	14.5146	-1.62458	0.912089	-1.78116	0.0748864	0.685479
LOC107133234	15.2372	-1.65904	0.931474	-1.78109	0.0748978	0.685479
SDCBP2	5.10577	-2.81748	1.58216	-1.78078	0.0749482	0.685479
MCMBP	698.282	0.578138	0.324658	1.78076	0.0749518	0.685479
INHBB	4.62996	-3.68448	2.06918	-1.78064	0.0749706	0.685479
TNFSF14	28.6921	-1.17977	0.662638	-1.78041	0.0750082	0.685479
LOC112448905	9.7128	-2.31032	1.29813	-1.77973	0.0751196	0.685479
LOC614402	3.32295	-4.1636	2.33971	-1.77953	0.0751523	0.685479
LOC112447308	10.8715	-2.43839	1.37032	-1.77943	0.0751688	0.685479
PSMD14	423.97	0.60018	0.337371	1.77899	0.0752417	0.685479
GIT2	566.779	-0.541429	0.304353	-1.77895	0.0752475	0.685479
COPB2	1052.74	0.506668	0.284832	1.77883	0.0752673	0.685479
TIMM50	665.252	0.498531	0.280259	1.77882	0.0752686	0.685479
CHD7	140.548	-0.830951	0.467296	-1.77821	0.0753692	0.686014
TSC2	924.029	-0.494384	0.278088	-1.7778	0.0754367	0.686196
PARVB	114.983	-0.752471	0.423312	-1.77758	0.0754727	0.686196
FGF21	130.775	3.59002	2.02024	1.77702	0.0755641	0.686319
SEMA4A	112.691	-0.752387	0.423405	-1.77699	0.07557	0.686319
CLNS1A	281.048	0.607217	0.341841	1.77631	0.075681	0.686678
PEMT	6272.49	-0.496267	0.279411	-1.77612	0.0757135	0.686678
NGF	23.9331	-1.29682	0.73029	-1.77576	0.075773	0.686678
POLR2K	24.9766	1.38061	0.777485	1.77573	0.0757768	0.686678
CHFR	306.742	-0.609684	0.343638	-1.7742	0.0760295	0.688111
PFDN1	485.94	0.714717	0.402926	1.77382	0.0760935	0.688111
EI24	727.961	0.544386	0.306938	1.7736	0.0761289	0.688111
ACSF2	348.627	-0.531138	0.29951	-1.77336	0.0761695	0.688111
LOC112442208	2.88455	-3.93477	2.21902	-1.7732	0.0761951	NA
FMO3	11790.4	0.457487	0.258023	1.77305	0.0762206	0.688111
PEX11B	264.19	0.558739	0.315143	1.77297	0.0762335	0.688111
STT3B	1052.26	0.602355	0.339786	1.77275	0.0762701	0.688111
ZNF341	121.521	-0.762849	0.43032	-1.77275	0.0762704	0.688111
LOC104969409	2.50462	-4.77841	2.6956	-1.77267	0.0762835	NA
TCEAL4	542.326	0.617993	0.348718	1.77219	0.0763634	0.688404
LOC104971296	8.12073	-2.47314	1.39602	-1.77157	0.0764655	0.688404
BLOC1S5	215.95	0.669798	0.378108	1.77144	0.0764868	0.688404
TMEM70	397.862	0.643915	0.363498	1.77144	0.0764878	0.688404
HDAC6	382.504	-0.634217	0.358054	-1.77129	0.0765126	0.688404
POF1B	2.60202	4.85377	2.74222	1.77002	0.0767244	NA
HSPB9	2.18261	-4.59384	2.59587	-1.76968	0.076781	NA
LOC101906317	33.4146	-1.2221	0.690763	-1.76921	0.0768593	0.68954
KLF2	348.783	-0.511182	0.288978	-1.76893	0.0769053	0.68954
SERPINF1	5110.5	0.755004	0.426853	1.76877	0.0769327	0.68954
LOC112444841	71.2346	-0.959174	0.542317	-1.76866	0.076951	0.68954
ASB5	2.58495	-4.84008	2.73671	-1.76858	0.0769644	NA
LOC112442032	18.7285	-1.79027	1.01239	-1.76835	0.0770017	0.68954
TSSK6	7.2877	2.55204	1.44324	1.76827	0.0770161	0.68954
TARBP2	664.353	-0.580349	0.328213	-1.76821	0.077026	0.68954
PERP	1664.43	0.675222	0.382037	1.76742	0.0771571	0.68954
KIAA1211L	16.6784	1.7405	0.984767	1.76742	0.0771576	0.68954
RPL8	9202.01	0.528532	0.299067	1.76727	0.0771827	0.68954
DR1	545.387	0.592677	0.33538	1.76718	0.0771979	0.68954
NCOR2	248.062	-0.648316	0.36688	-1.76711	0.0772106	0.68954
ECHS1	19916.3	0.645477	0.365329	1.76684	0.0772554	0.68954
LOC104976229	9.00209	2.22276	1.25807	1.7668	0.0772615	0.68954
UNC5C	208.603	-1.84364	1.04362	-1.76657	0.0772997	0.68954
DOLK	279.101	0.626605	0.354747	1.76634	0.0773381	0.68954
PSMA2	1135.56	0.605237	0.342667	1.76625	0.0773532	0.68954
LOC100336414	2.79604	3.9057	2.21146	1.76612	0.0773758	NA
ZGRF1	128.345	-0.919733	0.520802	-1.76599	0.077397	0.689556
LOC784541	129.927	-1.08422	0.614128	-1.76546	0.0774866	0.689979
LMO4	556.034	0.498191	0.282228	1.76521	0.0775286	0.689979
C16H1orf115	2076.21	-0.615991	0.349135	-1.76433	0.077676	0.690916
CCL8	5.39376	-3.35582	1.90305	-1.7634	0.0778338	0.691085
MRRF	532.341	0.674317	0.382408	1.76334	0.0778428	0.691085
DAAM2	296.645	-0.715542	0.405876	-1.76296	0.0779079	0.691085
RPL11	7176.66	0.477679	0.270994	1.76269	0.0779528	0.691085
LOC104968671	9.6858	-2.30562	1.30827	-1.76233	0.078013	0.691085
TSG101	233.735	0.606719	0.344419	1.76157	0.078142	0.691085
LOC517475	1127.46	0.667931	0.379179	1.76152	0.0781509	0.691085
ILDR1	12.31	-1.80501	1.02488	-1.76119	0.0782065	0.691085
LOC101903139	154.02	0.841032	0.477576	1.76104	0.0782308	0.691085
LOC112448788	2.98717	-5.03515	2.85943	-1.76089	0.0782572	NA
LOC100295687	57.4422	-1.14163	0.648643	-1.76002	0.0784037	0.691085
LOC112444834	2.8685	3.94235	2.24005	1.75993	0.0784189	NA
LOC101906167	110.62	-0.688133	0.391036	-1.75977	0.0784473	0.691085
CHMP1B	573.156	0.548565	0.311749	1.75963	0.0784698	0.691085
LOC104969678	10.7076	-6.88081	3.91084	-1.75942	0.0785065	0.691085
LOC112447835	2.48975	-4.77029	2.7115	-1.75928	0.0785299	NA
APCS	7641.2	0.649872	0.369454	1.75901	0.0785761	0.691085
SLX4	235.402	-0.699502	0.397714	-1.75881	0.0786104	0.691085
PRPH2	2.44492	4.76776	2.7112	1.75854	0.0786555	NA
LOC101905651	60.835	-1.15862	0.658888	-1.75845	0.0786708	0.691085
LOC104975222	200.126	-0.74106	0.421481	-1.75823	0.0787083	0.691085
LOC112447024	2.94462	-5.02675	2.85908	-1.75817	0.0787186	NA
RABIF	139.796	0.675974	0.384482	1.75814	0.0787233	0.691085
DLL1	177.214	-0.69705	0.396526	-1.75789	0.0787657	0.691085
SAT2	509.333	0.681467	0.387668	1.75786	0.0787711	0.691085
SPHK2	1073.25	-0.603508	0.343342	-1.75775	0.0787902	0.691085
SERPINA1	70058.5	0.764051	0.434719	1.75757	0.0788199	0.691085
AMPD2	1457.21	-0.581415	0.330907	-1.75703	0.078912	0.691085
BCAS3	59.9376	-0.822772	0.468509	-1.75615	0.0790631	0.691085
ELOVL2	45.2545	1.53209	0.872644	1.75569	0.0791408	0.691085
HCK	416.278	-0.541449	0.3084	-1.75567	0.0791449	0.691085
ARHGAP21	374.297	-0.53204	0.303087	-1.7554	0.0791901	0.691085
IGFBP3	3625.04	0.616062	0.350986	1.75523	0.0792195	0.691085
TMEM161B	160.199	-0.669858	0.381661	-1.75511	0.0792403	0.691085
LAMTOR3	499.841	0.561915	0.320184	1.75498	0.0792629	0.691085
MT2A	3503.59	1.84298	1.05019	1.75491	0.0792755	0.691085
ARAP2	206.47	-0.66026	0.376281	-1.7547	0.0793111	0.691085
SCRIB	577.258	-0.687911	0.392046	-1.75467	0.079316	0.691085
EEF2KMT	112.015	-0.747285	0.425918	-1.75453	0.0793401	0.691085
FBXO6	190.08	-0.651035	0.37111	-1.75429	0.0793809	0.691085
CFD	12448	-0.556754	0.317435	-1.75391	0.0794452	0.691085
NOBOX	10.0175	-2.29461	1.30832	-1.75386	0.0794543	0.691085
LOC107132867	30.3659	-1.22415	0.698	-1.7538	0.0794653	0.691085
MIR331	9.06089	-2.68182	1.52916	-1.75379	0.0794669	0.691085
PUS7L	205.807	-0.633814	0.361437	-1.7536	0.0794998	0.691085
ATG4B	272.383	-0.627717	0.357975	-1.75352	0.0795125	0.691085
H3F3B	3595.97	0.442596	0.252417	1.75343	0.0795276	0.691085
IKBKE	93.9862	-0.735601	0.419545	-1.75333	0.0795457	0.691085
FAM241A	113.792	0.789872	0.450502	1.75332	0.0795478	0.691085
LOC104973018	2.44287	-4.75568	2.71261	-1.75318	0.0795719	NA
LOC112445955	2.44287	-4.75568	2.71261	-1.75318	0.0795719	NA
SEC23A	504.091	0.585245	0.333912	1.75269	0.0796549	0.691217
CXCL3	1733.23	-0.71958	0.410611	-1.75246	0.0796945	0.691217
C23H6orf201	83.8625	-0.860678	0.491224	-1.75211	0.079755	0.691217
C24H18orf32	765.711	0.572969	0.327072	1.75181	0.0798057	0.691217
PTGR2	1252.7	0.493523	0.281758	1.75159	0.079845	0.691217
LOC112446029	104.881	-1.00561	0.574117	-1.75157	0.0798474	0.691217
TMEM265	195.033	-0.674702	0.385211	-1.75151	0.0798578	0.691217
ZC3H13	443.163	-0.528559	0.301882	-1.75088	0.0799666	0.691566
LOC100847256	34.8347	-1.42248	0.812505	-1.75073	0.0799923	0.691566
CFAP61	5.42935	-2.92157	1.66895	-1.75054	0.0800246	0.691566
SUMF1	661.8	0.635641	0.363188	1.75017	0.0800885	0.691645
PTK2B	140.021	-0.637472	0.364273	-1.74998	0.080121	0.691645
LOC112444923	2.92844	3.97234	2.27007	1.74988	0.0801391	NA
EQTN	5.15582	3.12374	1.78543	1.74957	0.080192	0.691645
LOC112446640	41.688	1.02978	0.588607	1.74951	0.0802024	0.691645
GBA3	1362.91	0.694314	0.396986	1.74896	0.0802972	0.692099
RSRC2	1028.73	-0.515033	0.294529	-1.74867	0.0803485	0.692178
MYO10	750.634	-0.525452	0.300568	-1.7482	0.0804297	0.692225
ANG	15621.6	0.672481	0.384689	1.74811	0.0804443	0.692225
IFT43	62.351	-0.853348	0.488212	-1.74791	0.0804804	0.692225
CBX3	1644.1	0.51003	0.291908	1.74723	0.0805981	0.692632
SPATA2	115.354	-0.86733	0.496427	-1.74714	0.0806123	0.692632
CAPN12	4.53686	-3.12771	1.79168	-1.74568	0.0808658	0.693068
RMDN1	684.008	0.622621	0.356726	1.74537	0.08092	0.693068
LOC101902551	22.155	1.39921	0.801748	1.74519	0.0809512	0.693068
EEFSEC	397.213	0.670442	0.384183	1.74511	0.0809656	0.693068
XRRA1	29.9867	-1.11675	0.640031	-1.74483	0.081014	0.693068
TTC12	54.812	1.10969	0.636058	1.74464	0.0810477	0.693068
LOC112446010	75.5442	-0.973579	0.558042	-1.74463	0.0810489	0.693068
FOXK2	368.359	-0.542166	0.310766	-1.74461	0.0810523	0.693068
LOC526769	9.66786	-1.84062	1.05519	-1.74435	0.081098	0.693068
ZC3H10	11241.8	0.526491	0.301848	1.74423	0.0811197	0.693068
CAPN10	262.402	-0.620538	0.355849	-1.74382	0.08119	0.693068
LOC618256	8.07909	2.48473	1.42489	1.7438	0.0811942	0.693068
AFF2	7.44356	-2.484	1.42456	-1.7437	0.0812119	0.693068
SAMD14	15.9909	1.61834	0.928367	1.74321	0.0812972	0.693434
SLC25A16	379.691	0.534028	0.306547	1.74207	0.0814953	0.694526
DPM1	639.568	0.488226	0.280351	1.74148	0.0815996	0.694526
LOC101904187	155.917	0.84082	0.482856	1.74135	0.0816224	0.694526
BIN3	359.972	0.56411	0.324005	1.74105	0.0816744	0.694526
ZMIZ1	201.368	-0.589324	0.338498	-1.74099	0.0816847	0.694526
THBD	82.5762	-0.817645	0.469662	-1.74092	0.0816974	0.694526
LOC100848507	109.388	0.848493	0.487531	1.74039	0.0817907	0.694526
HIST2H2BE	4530.54	0.560137	0.321904	1.74007	0.0818462	0.694526
FAT1	232.631	0.590766	0.339514	1.74004	0.0818528	0.694526
[truncated: 26,787 more rows]
