# Supplementary material for: Transcriptomic regulations of heat stress response in the liver of lactating dairy cows
Source: BMC Genomics. 2023 Jul 20;24:410. doi: 10.1186/s12864-023-09484-1 (PMC10360291; doi:10.1186/s12864-023-09484-1)
Supplement: Supplementary file 3 — Supplementary Material 3 [file 12864_2023_9484_MOESM3_ESM.xlsx]

## Sheet: GO enrichment
HS upregulated genes (excluding overlapping with PF upregulated genes)	Functional type	ONTOLOGY ID	Description	BgRatio	pvalue	p.adjust	qvalue	geneID	Count
	biological process	GO:0006457	protein folding	41/4476	1.27313e-05	0.0132455	0.012694	HSPA1A/HSPB1/FKBP4/DNAJA1/CLU/HSPH1	6
	biological process	GO:0061077	chaperone-mediated protein folding	14/4476	2.47117e-05	0.0132455	0.012694	HSPB1/FKBP4/CLU/HSPH1	4
	cellular component	GO:0005788	endoplasmic reticulum lumen	33/4780	3.7111e-05	0.00567798	0.00566431	PDIA4/CALR/SDF2L1/HSP90B1/CLU	5
	cellular component	GO:0042470	melanosome	53/4780	0.000374173	0.0190828	0.0190369	PDIA4/HSP90AA1/TPP1/HSP90B1/ANXA6	5
	cellular component	GO:0048770	pigment granule	53/4780	0.000374173	0.0190828	0.0190369	PDIA4/HSP90AA1/TPP1/HSP90B1/ANXA6	5
	cellular component	GO:0005783	endoplasmic reticulum	467/4780	0.000880702	0.0336868	0.0336057	PDIA4/DNAJA1/CALR/CREB3L3/SDF2L1/HACD3/SERP1/HSP90B1/CLU/DGAT2/TMEM8B/RTCB/HMOX1/PLOD1	14
	molecular function	GO:0060590	ATPase regulator activity	10/3891	0.00021174	0.0213802	0.0198659	DNAJA1/HSPH1/DNAJB1	3
	molecular function	GO:0030234	enzyme regulator activity	215/3891	0.000263953	0.0213802	0.0198659	A2M/APOC2/HSPB1/HSP90AA1/DNAJA1/ITIH4/NUCB1/CTSH/HSPH1/DNAJB1	10
HS downregulated genes (excluding overlapping with PF downregulated genes)	cellular component	GO:0098800	inner mitochondrial membrane protein complex	85/4780	9.37299e-05	0.00609244	0.00443984	ND4L/ND4/ATP6/ATP8/ND3	5
	cellular component	GO:0070469	respirasome	70/4780	0.000574076	0.0186575	0.0135965	ND4L/ND4/ND3/ND6	4
	cellular component	GO:0005747	mitochondrial respiratory chain complex I	42/4780	0.00159358	0.0207166	0.0150971	ND4L/ND4/ND3	3
	cellular component	GO:0030964	NADH dehydrogenase complex	42/4780	0.00159358	0.0207166	0.0150971	ND4L/ND4/ND3	3
	cellular component	GO:0045271	respiratory chain complex I	42/4780	0.00159358	0.0207166	0.0150971	ND4L/ND4/ND3	3
	cellular component	GO:0098798	mitochondrial protein-containing complex	169/4780	0.00223323	0.0241933	0.0176307	ND4L/ND4/ATP6/ATP8/ND3	5
	cellular component	GO:0033177	proton-transporting two-sector ATPase complex, proton-transporting domain	14/4780	0.00268183	0.0249027	0.0181477	ATP6/ATP8	2
	cellular component	GO:0005746	mitochondrial respirasome	53/4780	0.00312011	0.0253509	0.0184743	ND4L/ND4/ND3	3
	cellular component	GO:0098803	respiratory chain complex	63/4780	0.00509416	0.033112	0.0241302	ND4L/ND4/ND3	3
	cellular component	GO:1990204	oxidoreductase complex	63/4780	0.00509416	0.033112	0.0241302	ND4L/ND4/ND3	3
	cellular component	GO:0005753	mitochondrial proton-transporting ATP synthase complex	21/4780	0.00603993	0.0356905	0.0260093	ATP6/ATP8	2
	cellular component	GO:0045259	proton-transporting ATP synthase complex	22/4780	0.00662087	0.0358631	0.026135	ATP6/ATP8	2
	cellular component	GO:0098796	membrane protein complex	325/4780	0.00823952	0.0411976	0.0300225	ND4L/ND4/ATP6/KCNA4/ATP8/ND3	6
	molecular function	GO:0008137	NADH dehydrogenase (ubiquinone) activity	19/3891	6.64329e-06	0.000205182	0.000156131	ND4L/ND4/ND3/ND6	4
	molecular function	GO:0050136	NADH dehydrogenase (quinone) activity	19/3891	6.64329e-06	0.000205182	0.000156131	ND4L/ND4/ND3/ND6	4
	molecular function	GO:0003955	NAD(P)H dehydrogenase (quinone) activity	20/3891	8.2648e-06	0.000205182	0.000156131	ND4L/ND4/ND3/ND6	4
	molecular function	GO:0003954	NADH dehydrogenase activity	22/3891	1.23603e-05	0.000205182	0.000156131	ND4L/ND4/ND3/ND6	4
	molecular function	GO:0016655	oxidoreductase activity, acting on NAD(P)H, quinone or similar compound as acceptor	22/3891	1.23603e-05	0.000205182	0.000156131	ND4L/ND4/ND3/ND6	4
	molecular function	GO:0016651	oxidoreductase activity, acting on NAD(P)H	36/3891	9.31343e-05	0.00116913	0.000889636	ND4L/ND4/ND3/ND6	4
	molecular function	GO:0016491	oxidoreductase activity	294/3891	9.86014e-05	0.00116913	0.000889636	ND4L/ND4/DHRS12/ND3/ND6/MIOX/DHRS4/IDH1/ACAD8	9
	molecular function	GO:0009055	electron transfer activity	46/3891	0.00024605	0.00255277	0.0019425	ND4L/ND4/ND3/ND6	4
PF upregulated genes	biological process	GO:0005975	carbohydrate metabolic process	157/4476	0.000396554	0.043501	0.0357834	MIOX/UGP2/IDH1/LDHA	4
	biological process	GO:0044262	cellular carbohydrate metabolic process	71/4476	0.000576173	0.043501	0.0357834	MIOX/UGP2/IDH1	3
	molecular function	GO:0016491	oxidoreductase activity	294/3891	0.000232926	0.00395975	0.00269704	MIOX/IDH1/PHGDH/HSDL2/SELENBP1	5
	molecular function	GO:0051287	NAD binding	24/3891	0.00127866	0.0108686	0.00740275	IDH1/PHGDH	2
	molecular function	GO:0016616	oxidoreductase activity, acting on the CH-OH group of donors, NAD or NADP as acceptor	47/3891	0.00487148	0.0262022	0.0178467	IDH1/PHGDH	2
	molecular function	GO:0016614	oxidoreductase activity, acting on CH-OH group of donors	53/3891	0.00616523	0.0262022	0.0178467	IDH1/PHGDH	2
PF downregulated genes	cellular component	GO:0070069	cytochrome complex	17/4780	0.000526914	0.0205497	0.017194	COX2/CYTB	2
	molecular function	GO:0016491	oxidoreductase activity	294/3891	0.0029671	0.0455305	0.0356379	CYP11A1/HAO2/COX2/CYTB	4
	molecular function	GO:0020037	heme binding	39/3891	0.00337157	0.0455305	0.0356379	CYP11A1/CYTB	2
	molecular function	GO:0046906	tetrapyrrole binding	45/3891	0.00447214	0.0455305	0.0356379	CYP11A1/CYTB	2
	molecular function	GO:0009055	electron transfer activity	46/3891	0.00466979	0.0455305	0.0356379	COX2/CYTB	2

## Sheet: KEGG enrichment
HS upregulated genes (excluding overlapping with PF upregulated genes)	ID	Description	BgRatio	pvalue	p.adjust	qvalue	geneID	Count
	bta04141	Protein processing in endoplasmic reticulum	172/9040	6.00483e-06	0.00112891	0.00108719	HSPA1A/PDIA4/HSP90AA1/DNAJA1/CALR/HSP90B1/CRYAB/HSPH1/DNAJB1/HSPA6	10
	bta04915	Estrogen signaling pathway	138/9040	5.53678e-05	0.00520458	0.00501225	HSPA1A/HSP90AA1/FKBP4/CREB3L3/HSP90B1/ADCY1/FKBP5/HSPA6	8
	bta04979	Cholesterol metabolism	50/9040	0.00137238	0.0777795	0.0749052	APOC2/APOA4/ABCA1/LOC107133155	4
	bta04350	TGF-beta signaling pathway	93/9040	0.0020686	0.0777795	0.0749052	HAMP/ID1/INHBC/RGMB/HJV	5
	bta04610	Complement and coagulation cascades	93/9040	0.0020686	0.0777795	0.0749052	LOC101905630/A2M/SERPINF2/C6/CLU	5
	bta04213	Longevity regulating pathway - multiple species	62/9040	0.00304275	0.0953396	0.0918164	HSPA1A/ADCY1/CRYAB/HSPA6	4
HS downregulated genes (excluding overlapping with PF downregulated genes)	bta05208	Chemical carcinogenesis - reactive oxygen species	240/9040	1.84903e-08	2.93995e-06	2.72488e-06	ND5/ND4L/COX3/ND4/ATP6/SLC26A6/ATP8/COX7B2/ND3/ND6/GSTT1/AKR1C4	12
	bta00190	Oxidative phosphorylation	143/9040	1.94069e-07	1.54285e-05	1.42999e-05	ND5/ND4L/COX3/ND4/ATP6/ATP8/COX7B2/ND3/ND6	9
	bta05022	Pathways of neurodegeneration - multiple diseases	490/9040	1.11007e-06	5.88337e-05	5.45297e-05	ND5/ND4L/COX3/ND4/ATP6/WNT2/ULK1/ATP8/COX7B2/AXIN2/PDYN/ND3/ND6/GPX2	14
	bta05016	Huntington disease	319/9040	3.19703e-06	0.000127082	0.000117785	ND5/ND4L/COX3/ND4/ATP6/ULK1/ATP8/COX7B2/ND3/ND6/GPX2	11
	bta05010	Alzheimer disease	402/9040	4.78662e-06	0.000152215	0.000141079	ND5/ND4L/COX3/ND4/ATP6/WNT2/ULK1/ATP8/COX7B2/AXIN2/ND3/ND6	12
	bta05415	Diabetic cardiomyopathy	215/9040	5.91169e-06	0.00015666	0.000145199	ND5/ND4L/COX3/ND4/ATP6/ATP8/COX7B2/ND3/ND6	9
	bta04714	Thermogenesis	240/9040	1.43855e-05	0.000326756	0.000302852	ND5/ND4L/COX3/ND4/ATP6/ATP8/COX7B2/ND3/ND6	9
	bta05014	Amyotrophic lateral sclerosis	384/9040	1.86826e-05	0.000371316	0.000344153	ND5/ND4L/COX3/ND4/ATP6/ULK1/ATP8/COX7B2/ND3/ND6/GPX2	11
	bta05012	Parkinson disease	282/9040	5.14667e-05	0.00081832	0.000758456	ND5/ND4L/COX3/ND4/ATP6/ATP8/COX7B2/ND3/ND6	9
	bta05020	Prion disease	282/9040	5.14667e-05	0.00081832	0.000758456	ND5/ND4L/COX3/ND4/ATP6/ATP8/COX7B2/ND3/ND6	9
	bta04723	Retrograde endocannabinoid signaling	152/9040	0.00241052	0.034843	0.0322941	ND5/ND4L/ND4/ND3/ND6	5
PF upregulated genes	bta05204	Chemical carcinogenesis - DNA adducts	65/9040	0.000644698	0.0606017	0.0502186	MGC127133/CYP3A24/UGT2B10	3
	bta00053	Ascorbate and aldarate metabolism	28/9040	0.00244811	0.0738593	0.0612048	MIOX/UGT2B10	2
	bta00040	Pentose and glucuronate interconversions	32/9040	0.00319161	0.0738593	0.0612048	UGP2/UGT2B10	2
	bta00500	Starch and sucrose metabolism	32/9040	0.00319161	0.0738593	0.0612048	UGP2/TREH	2
	bta00790	Folate biosynthesis	39/9040	0.00471442	0.0738593	0.0612048	MGC127133/TPH1	2
	bta01250	Biosynthesis of nucleotide sugars	39/9040	0.00471442	0.0738593	0.0612048	MIOX/UGP2	2
	bta00270	Cysteine and methionine metabolism	51/9040	0.00795611	0.106839	0.0885341	LDHA/PHGDH	2
	bta04145	Phagosome	172/9040	0.0102128	0.12	0.0994403	CL43/CD14/TUBA1C	3
PF downregulated genes	bta00190	Oxidative phosphorylation	143/9040	5.63159e-05	0.00371685	0.00296399	COX1/COX2/ND1/CYTB/ND2	5
	bta05415	Diabetic cardiomyopathy	215/9040	0.000382481	0.0103243	0.00823307	COX1/COX2/ND1/CYTB/ND2	5
	bta04714	Thermogenesis	240/9040	0.000632984	0.0103243	0.00823307	COX1/COX2/ND1/CYTB/ND2	5
	bta05208	Chemical carcinogenesis - reactive oxygen species	240/9040	0.000632984	0.0103243	0.00823307	COX1/COX2/ND1/CYTB/ND2	5
	bta05014	Amyotrophic lateral sclerosis	384/9040	0.000782141	0.0103243	0.00823307	COX1/COX2/NUP62/ND1/CYTB/ND2	6
	bta05012	Parkinson disease	282/9040	0.00130905	0.0123425	0.00984248	COX1/COX2/ND1/CYTB/ND2	5
	bta05020	Prion disease	282/9040	0.00130905	0.0123425	0.00984248	COX1/COX2/ND1/CYTB/ND2	5
	bta05016	Huntington disease	319/9040	0.00225699	0.0179658	0.0143268	COX1/COX2/ND1/CYTB/ND2	5
	bta04260	Cardiac muscle contraction	93/9040	0.00257817	0.0179658	0.0143268	COX1/COX2/CYTB	3
	bta04060	Cytokine-cytokine receptor interaction	333/9040	0.0027221	0.0179658	0.0143268	IL17B/TNFSF9/CLCF1/CD70/LOC616364	5
	bta05010	Alzheimer disease	402/9040	0.00608902	0.0365341	0.0291341	COX1/COX2/ND1/CYTB/ND2	5
